# Supplementary material for: Effect of Cell Age and Membrane Rigidity on Red Blood Cell Shape in Capillary Flow
Source: Cells. 2023 Jun 1;12(11):1529. doi: 10.3390/cells12111529 (PMC10252257; doi:10.3390/cells12111529)
Supplement: Supplementary file 1 [file cells-12-01529-s001.zip › Supplementary_Table_S1.xlsx]

## Sheet: FIG1
Figure 1C					Figure 1D
	Fraction					v (mm/s)
v (mm/s)	Croissant	Slippers	Other		y/W	0.109606	0.362373	0.787232	1.68481	2.68627	3.61874	4.53443	5.50012	6.55612	7.61402	8.50998
0	0	0	0		0	0	0	0	0	0	0	0	0	0	0	0
0.109606	0.0319149	0	0.968085		0.00467414	10.827	13.3504	9.2539	4.87721	3.59835	1.79059	1.92336	1.31607	0.76823	0.589238	1.01653
0.362373	0.372263	0	0.627737		0.00944828	10.7516	13.2799	9.14868	4.87513	3.56649	1.79825	1.87553	1.29583	0.769698	0.595861	0.999805
0.787232	0.595341	0	0.404659		0.0142224	10.6271	13.1579	8.98095	4.87031	3.50873	1.80838	1.80062	1.26406	0.771613	0.605907	0.973606
1.68481	0.282749	0.0428967	0.674354		0.0189966	10.4553	12.9788	8.76111	4.86071	3.41991	1.81736	1.70527	1.22327	0.77334	0.617901	0.940122
2.68627	0.0909517	0.270511	0.638537		0.0237707	10.2383	12.736	8.50159	4.84368	3.29593	1.82079	1.59753	1.17647	0.774429	0.629776	0.901851
3.61874	0.0466392	0.473251	0.48011		0.0285448	9.97851	12.4233	8.21536	4.81566	3.13571	1.81406	1.4858	1.12673	0.774658	0.639183	0.861124
4.53443	0.0161374	0.635086	0.348777		0.033319	9.67835	12.0362	7.91415	4.77265	2.94247	1.79323	1.37764	1.07676	0.774313	0.643791	0.819792
5.50012	0.0140779	0.717034	0.268888		0.0380931	9.3405	11.573	7.60723	4.71014	2.72411	1.75558	1.27881	1.02881	0.774059	0.641855	0.779127
6.55612	0.0103806	0.745922	0.243697		0.0428672	8.96788	11.0352	7.30042	4.62373	2.49198	1.70029	1.19251	0.984506	0.774863	0.6325	0.739818
7.61402	0.00554156	0.729975	0.264484		0.0476414	8.56382	10.4283	6.99599	4.5095	2.25949	1.6288	1.11936	0.94491	0.777698	0.616021	0.702231
8.50998	0.0116208	0.750459	0.23792		0.0524155	8.13231	9.76126	6.69284	4.36479	2.03956	1.54461	1.05789	0.910661	0.783206	0.593906	0.66677
9.42143	0.00394537	0.758422	0.237633		0.0571897	7.67815	9.04642	6.38753	4.18887	1.84283	1.453	1.00559	0.881977	0.791661	0.568583	0.634136
					0.0619638	7.20695	8.2984	6.07551	3.98338	1.67628	1.36032	0.960071	0.858911	0.802864	0.542917	0.605524
					0.0667379	6.72509	7.53325	5.7524	3.75273	1.5428	1.27322	0.920018	0.841315	0.816238	0.519987	0.582587
					0.0715121	6.23946	6.76737	5.41526	3.50397	1.44183	1.19777	0.885661	0.828885	0.831083	0.502728	0.567306
					0.0762862	5.75713	6.01649	5.06346	3.24609	1.37057	1.13923	0.859067	0.821094	0.846881	0.493826	0.561653
					0.0810603	5.28494	5.29481	4.69902	2.98927	1.32519	1.10155	0.843588	0.817294	0.863371	0.495801	0.56734
					0.0858345	4.82911	4.61432	4.32651	2.74372	1.30214	1.08752	0.843241	0.816633	0.880941	0.510966	0.585408
					0.0906086	4.39494	3.98439	3.9525	2.51852	1.29916	1.09896	0.862755	0.818547	0.900698	0.541587	0.616211
					0.0953828	3.98655	3.41155	3.58461	2.32071	1.31479	1.13685	0.906487	0.822713	0.924418	0.589331	0.659356
					0.100157	3.60685	2.89954	3.23059	2.15471	1.34816	1.20176	0.978779	0.829559	0.954408	0.655208	0.713635
					0.104931	3.25754	2.4495	2.89734	2.02192	1.39831	1.29352	1.08399	0.840479	0.993356	0.73882	0.777555
					0.109705	2.93929	2.06029	2.59001	1.92118	1.46368	1.41154	1.22607	0.857994	1.04416	0.838537	0.849507
					0.114479	2.6519	1.7289	2.31229	1.84905	1.54174	1.55435	1.40833	0.885312	1.10967	0.951405	0.928454
					0.119253	2.3945	1.45089	2.06568	1.80033	1.62919	1.71951	1.63283	0.926344	1.19222	1.07362	1.01388
					0.124028	2.16573	1.22088	1.84955	1.76905	1.72282	1.90348	1.89941	0.984683	1.29375	1.20154	1.10644
					0.128802	1.96385	1.03266	1.66211	1.74943	1.82016	2.10175	2.20514	1.06346	1.41525	1.33212	1.20782
					0.133576	1.78684	0.880669	1.50061	1.73612	1.92019	2.30891	2.54331	1.16473	1.55682	1.46386	1.32096
					0.13835	1.63238	0.758767	1.36171	1.72497	2.02347	2.51916	2.90386	1.28971	1.71778	1.59706	1.44957
					0.143124	1.49796	0.661377	1.2421	1.71322	2.13185	2.72638	3.27383	1.43844	1.89667	1.73392	1.59804
					0.147898	1.38082	0.583642	1.13872	1.69986	2.24847	2.92486	3.63841	1.61082	2.09234	1.87794	1.7709
					0.152672	1.27809	0.521322	1.04884	1.6851	2.37657	3.1097	3.98242	1.80629	2.30412	2.03325	1.97206
					0.157447	1.18684	0.470851	0.970465	1.67058	2.51942	3.27683	4.29187	2.02389	2.53249	2.20359	2.20411
					0.162221	1.10427	0.429375	0.901924	1.65822	2.67955	3.42355	4.555	2.26239	2.77935	2.39103	2.46758
					0.166995	1.02785	0.394582	0.84203	1.65031	2.85851	3.5485	4.76289	2.51959	3.04713	2.59509	2.75989
					0.171769	0.955485	0.364968	0.790175	1.64843	3.05583	3.65164	4.90976	2.79212	3.33777	2.81216	3.07469
					0.176543	0.885663	0.339148	0.746013	1.65345	3.26842	3.7341	4.99261	3.0749	3.65057	3.03535	3.40152
					0.181317	0.817503	0.31616	0.709346	1.665	3.48966	3.79812	5.01075	3.36108	3.98075	3.25501	3.72595
					0.186091	0.750781	0.295353	0.680288	1.68166	3.70888	3.84676	4.96537	3.642	4.3181	3.46018	4.03054
					0.190866	0.685856	0.276183	0.65873	1.7011	3.91157	3.88359	4.85898	3.90778	4.64665	3.63949	4.29625
					0.19564	0.623548	0.258248	0.6446	1.72078	4.08055	3.91262	4.69541	4.1476	4.94598	3.78288	4.50499
					0.200414	0.564967	0.241187	0.63759	1.73813	4.19778	3.93768	4.4798	4.3507	5.19327	3.88267	4.64169
					0.205188	0.51133	0.224717	0.637054	1.75136	4.247	3.96225	4.2189	4.5074	5.36636	3.93468	4.69668
					0.209962	0.463778	0.208593	0.642159	1.75963	4.21617	3.98888	3.92122	4.60969	5.44681	3.93846	4.6671
					0.214736	0.423227	0.192703	0.651652	1.76305	4.09955	4.01867	3.59703	4.65228	5.42278	3.89732	4.55743
					0.21951	0.390252	0.176919	0.664105	1.7627	3.89904	4.05076	3.25801	4.63319	5.29074	3.81794	4.37876
					0.224284	0.365018	0.161257	0.677877	1.76003	3.62427	4.08185	2.91647	4.55399	5.05612	3.70911	4.14729
					0.229059	0.347264	0.145851	0.69129	1.75669	3.29145	4.10618	2.58467	4.4199	4.7327	3.58057	3.88214
					0.233833	0.336315	0.13083	0.702646	1.75388	2.92142	4.11569	2.27353	4.23948	4.34095	3.44181	3.60308
					0.238607	0.331146	0.116413	0.710518	1.75211	2.53677	4.10085	1.99176	4.02396	3.90546	3.30118	3.32829
					0.243381	0.330454	0.102831	0.713586	1.75109	2.15899	4.05189	1.74537	3.78674	3.45228	3.16556	3.07276
					0.248155	0.332758	0.0902657	0.711053	1.74983	1.80572	3.96023	1.53709	3.54231	3.00614	3.04013	2.84703
					0.252929	0.336505	0.0789279	0.702377	1.7469	1.48916	3.82015	1.36623	3.30494	2.58802	2.92854	2.65703
					0.257703	0.340176	0.0689107	0.687508	1.74091	1.21553	3.62988	1.22937	3.08726	2.21363	2.83292	2.50386
					0.262478	0.342388	0.0602515	0.666739	1.7305	0.985659	3.39257	1.12055	2.89879	1.89265	2.75363	2.38471
					0.267252	0.341986	0.052909	0.640759	1.71482	0.796356	3.11578	1.0325	2.74439	1.6285	2.68911	2.29378
					0.272026	0.338108	0.0468531	0.610449	1.69349	0.642212	2.81108	0.957723	2.6239	1.41934	2.63531	2.22345
					0.2768	0.330229	0.0419731	0.576839	1.66653	0.517216	2.49215	0.889571	2.53166	1.25935	2.58604	2.1656
					0.281574	0.318183	0.0381981	0.541093	1.63413	0.415829	2.1733	0.822993	2.45778	1.14012	2.53387	2.11275
					0.286348	0.302144	0.0354559	0.504287	1.59649	0.333477	1.86754	0.755122	2.38984	1.05253	2.47115	2.05893
					0.291122	0.282586	0.0336868	0.467426	1.55366	0.266658	1.58524	0.685076	2.31549	0.987904	2.39186	2.00003
					0.295897	0.260225	0.0329101	0.431378	1.50548	0.212767	1.33358	0.613782	2.22437	0.938945	2.29257	1.934
					0.300671	0.23594	0.0331084	0.396835	1.45171	0.169703	1.11589	0.543089	2.11037	0.899973	2.17321	1.86047
					0.305445	0.210693	0.0343483	0.364308	1.39228	0.135818	0.932516	0.475238	1.97205	0.867109	2.03696	1.78034
					0.310219	0.185448	0.0366258	0.33417	1.32725	0.109454	0.781322	0.412233	1.81285	0.837357	1.88943	1.69503
					0.314993	0.161106	0.0399141	0.306653	1.25718	0.0892243	0.658727	0.355541	1.63952	0.80844	1.73704	1.60602
					0.319767	0.138447	0.0441376	0.281891	1.18305	0.0737784	0.56027	0.305779	1.46079	0.778505	1.58571	1.51451
					0.324541	0.11809	0.0491495	0.259906	1.1062	0.0620191	0.481557	0.262892	1.28502	0.745706	1.43997	1.42117
					0.329316	0.100472	0.0547216	0.240653	1.02818	0.052786	0.418561	0.226284	1.11941	0.708638	1.30217	1.32613
					0.33409	0.0858393	0.0605665	0.223964	0.950499	0.0452637	0.367826	0.194932	0.968647	0.666339	1.1728	1.22937
					0.338864	0.0742497	0.0663409	0.209637	0.874528	0.0388236	0.326489	0.167836	0.834901	0.618821	1.05126	1.13088
					0.343638	0.0655863	0.071665	0.197324	0.80125	0.0330499	0.292217	0.144099	0.718303	0.566992	0.936396	1.03087
					0.348412	0.0595794	0.0761679	0.186581	0.731247	0.0277102	0.263204	0.123096	0.617513	0.512498	0.827332	0.929817
					0.353186	0.0558353	0.079516	0.176918	0.664802	0.0228187	0.237998	0.104535	0.530534	0.457509	0.724048	0.828666
					0.35796	0.0538707	0.0814531	0.167794	0.60187	0.0184609	0.215389	0.0883681	0.455303	0.404216	0.627331	0.728882
					0.362735	0.0531523	0.0818049	0.158675	0.542348	0.0148304	0.194603	0.0746123	0.389962	0.354499	0.538476	0.631958
					0.367509	0.0531381	0.0805154	0.149161	0.485977	0.0121429	0.175025	0.0633501	0.333066	0.309616	0.458899	0.53975
					0.372283	0.0533195	0.0776409	0.138897	0.432529	0.0105312	0.156261	0.05442	0.283558	0.270181	0.389706	0.453999
					0.377057	0.0532581	0.0733417	0.127766	0.381925	0.0100953	0.138226	0.0476196	0.240539	0.236215	0.331224	0.37622
					0.381831	0.0526162	0.0678624	0.115787	0.334122	0.0107519	0.120956	0.0424859	0.203356	0.207192	0.282937	0.307568
					0.386605	0.0511755	0.061506	0.103145	0.289179	0.0123097	0.104567	0.0385344	0.171279	0.182366	0.24371	0.248673
					0.391379	0.0488435	0.0546035	0.090173	0.247145	0.014464	0.0892695	0.0352611	0.143712	0.160819	0.211832	0.199441
					0.396153	0.0456458	0.0474841	0.0772498	0.208272	0.0168051	0.0751871	0.032271	0.11994	0.141611	0.185477	0.159221
					0.400928	0.0417071	0.0404498	0.0647593	0.172736	0.0188916	0.0624548	0.0293266	0.0994341	0.123975	0.162903	0.126864
					0.405702	0.0372236	0.0337494	0.053111	0.140699	0.0203362	0.0511045	0.0263517	0.0816141	0.107313	0.142722	0.101004
					0.410476	0.0324303	0.0275912	0.0425741	0.112387	0.0208424	0.0411573	0.0234371	0.0661226	0.0913154	0.123911	0.0802241
					0.41525	0.0275694	0.0220971	0.0333266	0.0878322	0.0202893	0.0325477	0.0207933	0.0526806	0.0760045	0.105998	0.0633096
					0.420024	0.0228629	0.0173365	0.025484	0.0670922	0.0187395	0.0252512	0.0186831	0.0410883	0.0615153	0.0888001	0.0493345
					0.424798	0.0184921	0.0133242	0.019015	0.0499776	0.0164086	0.0191652	0.0173208	0.0312566	0.0482233	0.0724705	0.0377279
					0.429572	0.0145862	0.0100316	0.0138402	0.0362757	0.013628	0.0142004	0.0167834	0.0231403	0.0364626	0.0573471	0.028098
					0.434347	0.0112192	0.00739824	0.0098301	0.0255899	0.0107291	0.0102573	0.0170029	0.016608	0.026527	0.0438293	0.0202757
					0.439121	0.00841448	0.00534428	0.00680621	0.0175272	0.00800685	0.00719554	0.0177906	0.0115083	0.018509	0.0322784	0.0141094
					0.443895	0.0061535	0.00378116	0.00459265	0.0116653	0.0056641	0.00490476	0.0188439	0.00770906	0.0123436	0.0228327	0.00943585
					0.448669	0.00438771	0.00261999	0.00302412	0.00753425	0.00379816	0.0032386	0.0198735	0.00496256	0.00787186	0.015488	0.0060279
					0.453443	0.00305048	0.00177776	0.00193945	0.00469337	0.00241439	0.0020603	0.0206691	0.00307026	0.00479308	0.0100716	0.00368337
					0.458217	0.0020678	0.00118114	0.00121105	0.00282947	0.00145521	0.00126927	0.0211481	0.00182397	0.00277416	0.00632003	0.00214825
					0.462991	0.00136664	0.000768319	0.000731818	0.00165868	0.000832462	0.000752793	0.021349	0.00103898	0.00153571	0.00392391	0.00120052
					0.467766	0.000880656	0.000489262	0.000427695	0.000934783	0.000454233	0.000430061	0.0213958	0.000569232	0.000810013	0.0026162	0.000631292
					0.47254	0.000553302	0.000304967	0.000246756	0.000514476	0.000242037	0.000239238	0	0.000293765	0.000402535	0	0.000320646

## Sheet: FIG2
Figure 2A
Percoll solution	Density (g/mL)
1	1.085
2	1.092
3	1.101
4	1.107
5	1.122

## Sheet: FIG3
Figure 3A					Figure 3B
Layer 1					0mM
	Fraction					Fraction
v (mm/s)	Croissant	Slippers	Other		v (mm/s)	Croissant	Slippers	Other
0	0	0	0		0	0	0	0
0.32634	0.125561	0	0.874439		0.41	0.155	0	0.845
0.763081	0.278075	0.00534759	0.716578		0.88	0.74194	0	0.25806
1.72997	0.143143	0.037037	0.81982		1.7	0.42457	0.0043103	0.57112
2.52221	0.0594059	0.410891	0.529703		2.68	0.09434	0.18239	0.72327
3.45949	0.0421687	0.623494	0.334337		3.54	0.06162	0.42958	0.5088
4.50095	0.00619835	0.677686	0.316116		4.53	0.030981	0.7401	0.22892
5.22145	0.0123457	0.802469	0.185185		5.52	0.017687	0.76735	0.21497
6.23086	0	0.848375	0.151625		6.48	0.0064267	0.82005	0.17352
7.26368	0	0.896465	0.103535		7.42	0.0042283	0.86892	0.12685
8.25977	0	0.897126	0.102874		8.48	0.0067568	0.85946	0.13378
9.56647	0.00542986	0.895023	0.0995475		9.51	0.004995	0.87812	0.11688
Layer 2					0.5mM
	Fraction					Fraction
v (mm/s)	Croissant	Slippers	Other		v (mm/s)	Croissant	Slippers	Other
0	0	0	0		0	0	0	0
0.388893	0.397101	0	0.602899		0.39	0.18919	0	0.81081
0.863968	0.577551	0	0.422449		0.94	0.3617	0	0.6383
1.84469	0.331349	0.0486111	0.62004		2	0.55869	0	0.44131
2.82046	0.0946792	0.418623	0.486698		3.08	0.44961	0.0077519	0.54264
3.82454	0.0534862	0.642789	0.303725		4.2	0.23507	0.037313	0.72761
4.90605	0.0113636	0.751263	0.237374		5.29	0.11792	0.13679	0.74528
5.73747	0.00644122	0.838969	0.154589		6.38	0.10476	0.24286	0.65238
7.12592	0.002	0.844	0.154		7.48	0.026042	0.29688	0.67708
7.51246	0.00262123	0.888598	0.108781		7.76	0.055046	0.38532	0.55963
8.49658	0.00163666	0.851064	0.1473		9.1	0.013158	0.38158	0.60526
9.67815	0.00104004	0.914717	0.0842434
Layer 3					1mM
	Fraction					Fraction
v (mm/s)	Croissant	Slippers	Other		v (mm/s)	Croissant	Slippers	Other
0	0	0	0		0	0	0	0
0.364771	0.362924	0	0.637076		0.34	0.042553	0	0.95745
0.839325	0.713793	0	0.286207		0.87	0.32143	0	0.67857
1.7702	0.540394	0.00610998	0.453496		1.82	0.33566	0	0.66434
2.75256	0.287333	0.125333	0.587333		2.82	0.38095	0	0.61905
3.70727	0.111406	0.330681	0.557913		3.79	0.26119	0	0.73881
4.7873	0.0618921	0.547303	0.390805		5.02	0.21693	0.010582	0.77249
5.74439	0.0439845	0.668823	0.287193		6.12	0.084337	0.032129	0.88353
6.78639	0.0294365	0.670311	0.300252		7.27	0.073446	0.073446	0.85311
7.96105	0.03125	0.721154	0.247596		8.45	0.070064	0.082803	0.84713
8.82005	0.0143541	0.746411	0.239234		9.6	0.047794	0.13971	0.8125
9.68028	0.0143284	0.819104	0.166567		10.83	0.038596	0.2386	0.72281
Layer 4					2mM
	Fraction					Fraction
v (mm/s)	Croissant	Slippers	Other		v (mm/s)	Croissant	Slippers	Other
0	0	0	0		0	0	0	0
0.347435	0.365854	0	0.634146		0.32	0.061538	0	0.93846
0.805472	0.748826	0	0.251174		0.77	0.13265	0	0.86735
1.80145	0.608303	0.00120337	0.390493		1.67	0.15698	0	0.84302
2.75928	0.3739	0.0168622	0.609238		2.54	0.23881	0	0.76119
3.72407	0.236063	0.0584997	0.705437		3.87	0.21154	0	0.78846
4.6929	0.144615	0.120769	0.734615		5.18	0.090278	0.0069444	0.90278
5.50673	0.145679	0.177778	0.676543		6.25	0.11111	0.010582	0.87831
6.80644	0.0725938	0.176998	0.750408		7.43	0.048458	0.026432	0.92511
7.80933	0.0641437	0.212316	0.723541		8.45	0.051502	0.025751	0.92275
8.88214	0.0631152	0.188767	0.748118		9.82	0.051587	0.031746	0.91667
9.68559	0.0421801	0.228436	0.729384		11.23	0.042969	0.0625	0.89453

## Sheet: FIG4A
Figure 4A
Layer 1															Layer 2															Layer 3															Layer 4
v (mm/s):	0.763081		v (mm/s):	2.52221		v (mm/s):	4.50095		v (mm/s):	6.23086		v (mm/s):	8.25977		v (mm/s):	0.863968		v (mm/s):	2.82046		v (mm/s):	4.90605		v (mm/s):	7.12592		v (mm/s):	8.49658		v (mm/s):	0.839325		v (mm/s):	2.75256		v (mm/s):	4.7873		v (mm/s):	6.78639		v (mm/s):	8.82005		v (mm/s):	0.805472		v (mm/s):	2.75928
y/W	pdf		y/W	pdf		y/W	pdf		y/W	pdf		y/W	pdf		y/W	pdf		y/W	pdf		y/W	pdf		y/W	pdf		y/W	pdf		y/W	pdf		y/W	pdf		y/W	pdf		y/W	pdf		y/W	pdf		y/W	pdf		y/W	pdf
0	0		0	0		0	0		0	0		0	0		0	0		0	0		0	0		0	0		0	0		0	0		0	0		0	0		0	0		0	0		0	0		0	0
0.0028477	17.8799		0.00358606	10.1712		0.00386874	6.79271		0.00445824	1.67754		0.0039972	0.746119		0.00251028	14.1238		0.00371326	12.2489		0.00389139	1.35767		0.00395472	0.373452		0.00386221	0.0964323		0.00186942	14.6979		0.0037341	19.8014		0.00402543	3.09589		0.00435475	2.62202		0.00398919	1.09535		0.00253176	14.5677		0.00383255	20.2789
0.0057954	17.8336		0.00727212	10.0727		0.00783748	6.65827		0.00901648	1.61917		0.00809439	0.737139		0.00512055	14.103		0.00752652	11.912		0.00788278	1.34555		0.00800944	0.365464		0.00782442	0.0953292		0.00383885	14.6756		0.00756821	19.3118		0.00815086	3.09067		0.00880951	2.53348		0.00807839	1.07812		0.00516352	14.577		0.0077651	19.7691
0.0087431	17.751		0.0109582	9.9058		0.0118062	6.44068		0.0135747	1.52948		0.0121916	0.722099		0.00773083	14.0698		0.0113398	11.375		0.0118742	1.32461		0.0120642	0.352796		0.0117866	0.093762		0.00580827	14.6388		0.0114023	18.5207		0.0122763	3.08071		0.0132643	2.39375		0.0121676	1.05113		0.00779529	14.5889		0.0116976	18.9486
0.0116908	17.625		0.0146442	9.6679		0.015775	6.14906		0.018133	1.4181		0.0162888	0.701119		0.0103411	14.026		0.015153	10.6718		0.0158656	1.29406		0.0161189	0.336376		0.0157488	0.0920753		0.0077777	14.5882		0.0152364	17.4641		0.0164017	3.06413		0.017719	2.21345		0.0162568	1.01681		0.010427	14.5983		0.0156302	17.8589
0.0146385	17.4465		0.0183303	9.35836		0.0197437	5.79515		0.0226912	1.29563		0.020386	0.674604		0.0129514	13.9742		0.0189663	9.84503		0.019857	1.25345		0.0201736	0.317335		0.019711	0.0906477		0.00974712	14.5245		0.0190705	16.1894		0.0205271	3.03841		0.0221738	2.00562		0.020346	0.978135		0.0130588	14.5988		0.0195627	16.5541
0.0175862	17.2058		0.0220164	8.9803		0.0237124	5.39255		0.0272494	1.17186		0.0244832	0.643373		0.0155617	13.9163		0.0227796	8.94168		0.0238483	1.20299		0.0242283	0.296957		0.0236733	0.0898053		0.0117165	14.4487		0.0229046	14.7518		0.0246526	3.00054		0.0266285	1.78415		0.0244352	0.938312		0.0156906	14.5834		0.0234953	15.0961
0.0205339	16.8937		0.0257024	8.54185		0.0276812	4.95605		0.0318077	1.0546		0.0285804	0.608961		0.0181719	13.854		0.0265928	8.00865		0.0278397	1.14395		0.0282831	0.276468		0.0276355	0.0897323		0.013686	14.3616		0.0267387	13.2116		0.028778	2.94722		0.0310833	1.5624		0.0285244	0.900425		0.0183223	14.5448		0.0274278	13.5505
0.0234816	16.5029		0.0293885	8.0564		0.0316499	4.50101		0.0363659	0.949298		0.0326776	0.573467		0.0207822	13.788		0.0304061	7.08882		0.0318311	1.07875		0.0323378	0.257084		0.0315977	0.0904932		0.0156554	14.2643		0.0305728	11.6293		0.0329034	2.87535		0.035538	1.35205		0.0326135	0.867163		0.0209541	14.4763		0.0313604	11.9812
0.0264293	16.0281		0.0330745	7.54182		0.0356187	4.04283		0.0409241	0.859313		0.0367748	0.539716		0.0233925	13.7177		0.0342193	6.21784		0.0358225	1.01073		0.0363925	0.239906		0.0355599	0.0919645		0.0176248	14.1577		0.0344069	10.0623		0.0370289	2.78255		0.0399928	1.1623		0.0367027	0.840549		0.0235859	14.3722		0.0352929	10.4459
0.029377	15.4679		0.0367606	7.01867		0.0395874	3.59644		0.0454824	0.786661		0.040872	0.510948		0.0260028	13.641		0.0380326	5.42211		0.0398139	0.943969		0.0404472	0.225924		0.0395221	0.0939543		0.0195942	14.0425		0.038241	8.56117		0.0411543	2.66766		0.0444475	0.999399		0.0407919	0.821728		0.0262176	14.228		0.0392255	8.99301
0.0323247	14.8243		0.0404466	6.50802		0.0435561	3.17575		0.0500406	0.732814		0.0449692	0.490491		0.0286131	13.5541		0.0418459	4.71803		0.0438053	0.882735		0.0445019	0.216011		0.0434843	0.096203		0.0215637	13.9193		0.0420751	7.16686		0.0452797	2.53143		0.0489023	0.866664		0.0448811	0.81091		0.0288494	14.0411		0.043158	7.6585
0.0352724	14.1031		0.0441327	6.02908		0.0475249	2.79302		0.0545989	0.699382		0.0490663	0.481505		0.0312233	13.4518		0.0456591	4.11263		0.0477967	0.830759		0.0485567	0.210923		0.0474465	0.0985716		0.0235331	13.7885		0.0459092	5.90932		0.0494051	2.37684		0.053357	0.764788		0.0489703	0.80735		0.0314811	13.8099		0.0470906	6.46566
0.0382201	13.3138		0.0478188	5.59728		0.0514936	2.45818		0.0591571	0.688541		0.0531635	0.486357		0.0338336	13.3276		0.0494724	3.60496		0.0517881	0.791069		0.0526114	0.211225		0.0514087	0.100955		0.0255025	13.65		0.0497433	4.80682		0.0535306	2.20919		0.0578118	0.692276		0.0530595	0.809431		0.0341129	13.5345		0.0510231	5.42548
0.0411678	12.4688		0.0515048	5.2231		0.0554624	2.1782		0.0637153	0.70316		0.0572607	0.506465		0.0364439	13.1743		0.0532856	3.18822		0.0557795	0.765343		0.0566661	0.217462		0.0553709	0.103497		0.0274719	13.5038		0.0535774	3.86662		0.057656	2.03571		0.0622666	0.646115		0.0571487	0.814852		0.0367447	13.2161		0.0549557	4.53834
0.0441155	11.5827		0.0551909	4.91168		0.0594311	1.95689		0.0682736	0.746572		0.0613579	0.542067		0.0390542	12.9842		0.0570989	2.85202		0.0597709	0.753968		0.0607208	0.229884		0.0593331	0.10653		0.0294414	13.3492		0.0574115	3.08655		0.0617814	1.86476		0.0667213	0.622363		0.0612379	0.821023		0.0393764	12.8565		0.0588882	3.79643
0.0470632	10.6715		0.0588769	4.66318		0.0633998	1.79467		0.0728318	0.821964		0.0654551	0.591967		0.0416644	12.7503		0.0609122	2.58428		0.0637622	0.75617		0.0647755	0.248637		0.0632954	0.110471		0.0314108	13.1856		0.0612456	2.45697		0.0659069	1.70485		0.0711761	0.616863		0.0653271	0.825297		0.0420082	12.4583		0.0628208	3.18637
0.0500109	9.75164		0.062563	4.47369		0.0673686	1.68924		0.07739	0.931413		0.0695523	0.654069		0.0442747	12.4663		0.0647254	2.37299		0.0677536	0.7705		0.0688303	0.273643		0.0672576	0.115883		0.0333802	13.0119		0.0650797	1.96321		0.0700323	1.56352		0.0756308	0.625841		0.0694163	0.825443		0.04464	12.0242		0.0667533	2.69172
0.0529586	8.83899		0.0662491	4.3364		0.0713373	1.63593		0.0819483	1.07475		0.0736495	0.725626		0.046885	12.1276		0.0685387	2.20723		0.071745	0.795301		0.072885	0.304853		0.0712198	0.123402		0.0353496	12.827		0.0689139	1.58771		0.0741577	1.44641		0.0800856	0.646151		0.0735055	0.819951		0.0472717	11.5571		0.0706859	2.29507
0.0559063	7.94813		0.0699351	4.24267		0.0753061	1.62895		0.0865065	1.24866		0.0777467	0.803848		0.0494953	11.7315		0.0723519	2.07794		0.0757364	0.829258		0.0769397	0.342062		0.075182	0.133539		0.0373191	12.6297		0.072748	1.31201		0.0782831	1.35672		0.0845403	0.675372		0.0775947	0.808372		0.0499035	11.0599		0.0746184	1.97966
0.058854	7.09177		0.0736212	4.18295		0.0792748	1.66166		0.0910648	1.4463		0.0818439	0.886377		0.0521055	11.2776		0.0761652	1.97807		0.0797278	0.871747		0.0809944	0.385458		0.0791442	0.14683		0.0392885	12.4186		0.0765821	1.11821		0.0824086	1.29498		0.0889951	0.712063		0.0816839	0.79123		0.0525352	10.5354		0.078551	1.73048
0.0618017	6.28034		0.0773072	4.14733		0.0832435	1.72765		0.095623	1.65795		0.0859411	0.971774		0.0547158	10.7684		0.0799785	1.90231		0.0837192	0.923149		0.0850492	0.435371		0.0831064	0.16371		0.0412579	12.1924		0.0804162	0.989746		0.086534	1.25965		0.0934498	0.755235		0.0857731	0.770142		0.055167	9.98687		0.0824835	1.53424
0.0647494	5.5218		0.0809933	4.12589		0.0872123	1.82209		0.100181	1.87252		0.0900383	1.0598		0.0573261	10.2084		0.0837917	1.84662		0.0877106	0.984668		0.0891039	0.492568		0.0870686	0.184594		0.0432273	11.95		0.0842503	0.912055		0.0906594	1.24768		0.0979046	0.804274		0.0898623	0.747457		0.0577988	9.41754		0.086416	1.3816
0.0676971	4.82155		0.0846793	4.1089		0.091181	1.93992		0.104739	2.0795		0.0941355	1.15096		0.0599364	9.60458		0.087605	1.80959		0.091702	1.0579		0.0931586	0.558105		0.0910308	0.209911		0.0451968	11.6903		0.0880844	0.874051		0.0947849	1.25507		0.102359	0.858705		0.0939515	0.726193		0.0604305	8.83122		0.0903486	1.26432
0.0706448	4.18268		0.0883654	4.0871		0.0951498	2.07751		0.109298	2.27108		0.0982327	1.24661		0.0625467	8.96589		0.0914182	1.79007		0.0956934	1.14458		0.0972133	0.633436		0.094993	0.239988		0.0471662	11.4124		0.0919185	0.865632		0.0989103	1.27807		0.106814	0.918093		0.0980406	0.709753		0.0630623	8.23219		0.0942811	1.17614
0.0735925	3.60615		0.0920515	4.05215		0.0991185	2.23198		0.113856	2.44337		0.10233	1.3486		0.0651569	8.30253		0.0952315	1.78752		0.0996848	1.24615		0.101268	0.7199		0.0989552	0.275553		0.0491356	11.116		0.0957526	0.879048		0.103036	1.31391		0.111269	0.98249		0.10213	0.701629		0.0656941	7.62533		0.0982137	1.11231
0.0765402	3.09114		0.0957375	3.99721		0.103087	2.4009		0.118414	2.59686		0.106427	1.45857		0.0677672	7.62556		0.0990447	1.80247		0.103676	1.36339		0.105323	0.819025		0.102917	0.317409		0.051105	10.8007		0.0995867	0.908527		0.107161	1.36057		0.115724	1.05231		0.106219	0.705227		0.0683258	7.01603		0.102146	1.06904
0.0794879	2.6354		0.0994236	3.91771		0.107056	2.58188		0.122972	2.73578		0.110524	1.57811		0.0703775	6.94626		0.102858	1.83564		0.107668	1.49634		0.109377	0.931961		0.10688	0.366758		0.0530745	10.4669		0.103421	0.949661		0.111287	1.41777		0.120178	1.12866		0.110308	0.72389		0.0709576	6.41015		0.106079	1.0427
0.0824356	2.2354		0.10311	3.81201		0.111025	2.77256		0.127531	2.86702		0.114621	1.70843		0.0729878	6.27552		0.106671	1.88784		0.111659	1.64438		0.113432	1.05928		0.110842	0.425127		0.0550439	10.1149		0.107255	0.99954		0.115412	1.48615		0.124633	1.21338		0.114397	0.760701		0.0735893	5.81378		0.110011	1.02989
0.0853833	1.88734		0.106796	3.68185		0.114993	2.9706		0.132089	2.99882		0.118719	1.85055		0.075598	5.62342		0.110485	1.95989		0.11565	1.80659		0.117487	1.20116		0.114804	0.494304		0.0570133	9.74583		0.111089	1.05582		0.119537	1.56741		0.129088	1.30913		0.118487	0.818211		0.0762211	5.23307		0.113944	1.02704
0.088331	1.587		0.110482	3.53236		0.118962	3.17338		0.136647	3.13981		0.122816	2.00555		0.0782083	4.99874		0.114298	2.05212		0.119642	1.98151		0.121542	1.35664		0.118766	0.576276		0.0589827	9.36092		0.114923	1.11683		0.123663	1.66364		0.133543	1.41913		0.122576	0.899153		0.0788529	4.67392		0.117876	1.03054
0.0912787	1.32964		0.114168	3.37162		0.122931	3.37817		0.141205	3.29824		0.126913	2.1743		0.0808186	4.40855		0.118111	2.16408		0.123633	2.16788		0.125596	1.52459		0.122728	0.673101		0.0609522	8.96186		0.118757	1.18132		0.127788	1.77684		0.137997	1.54728		0.126665	1.0054		0.0814846	4.14151		0.121809	1.03699
0.0942264	1.11078		0.117854	3.20966		0.1269	3.5826		0.145764	3.48135		0.13101	2.35792		0.0834289	3.85843		0.121924	2.29449		0.127624	2.3644		0.129651	1.70291		0.126691	0.786721		0.0629216	8.55063		0.122591	1.24804		0.131914	1.90857		0.142452	1.6974		0.130754	1.13903		0.0841164	3.64079		0.125742	1.04337
0.0971741	0.925811		0.12154	3.05725		0.130868	3.78426		0.150322	3.69466		0.135107	2.55739		0.0860392	3.35243		0.125738	2.44067		0.131616	2.57013		0.133706	1.88914		0.130653	0.918911		0.064891	8.12949		0.126425	1.31573		0.136039	2.05967		0.146907	1.87362		0.134843	1.30177		0.0867481	3.17542		0.129674	1.04738
0.100122	0.770956		0.125226	2.92443		0.134837	3.98105		0.15488	3.94109		0.139205	2.77339		0.0886494	2.89259		0.129551	2.59863		0.135607	2.78387		0.137761	2.08058		0.134615	1.07087		0.0668604	7.70093		0.130259	1.38294		0.140165	2.23001		0.151362	2.07931		0.138933	1.49528		0.0893799	2.74803		0.133607	1.04765
0.103069	0.642375		0.128912	2.8193		0.138806	4.17121		0.159438	4.22014		0.143302	3.00619		0.0912597	2.47937		0.133364	2.76301		0.139599	3.00474		0.141815	2.27483		0.138577	1.24357		0.0688299	7.2676		0.134094	1.44823		0.14429	2.41857		0.155816	2.31727		0.143022	1.72097		0.0920117	2.36019		0.137539	1.04387
0.106017	0.536876		0.132598	2.74696		0.142775	4.3532		0.163997	4.5273		0.147399	3.2553		0.09387	2.11188		0.137177	2.92742		0.14359	3.23171		0.14587	2.47026		0.14254	1.43744		0.0707993	6.83227		0.137928	1.51027		0.148415	2.62359		0.160271	2.58901		0.147111	1.97979		0.0946434	2.01222		0.141472	1.03678
0.108965	0.45118		0.136284	2.70903		0.146743	4.52556		0.168555	4.85407		0.151496	3.51923		0.0964803	1.78833		0.140991	3.08483		0.147581	3.46402		0.149925	2.66642		0.146502	1.65273		0.0727687	6.39773		0.141762	1.56796		0.152541	2.84289		0.164726	2.89464		0.1512	2.27233		0.0972752	1.70376		0.145404	1.02785
0.111913	0.382777		0.13997	2.70351		0.150712	4.68675		0.173113	5.18869		0.155593	3.79608		0.0990905	1.5062		0.144804	3.22819		0.151573	3.70061		0.153979	2.86405		0.150464	1.88924		0.0747381	5.96678		0.145596	1.62058		0.156666	3.07397		0.169181	3.23217		0.155289	2.59792		0.099907	1.43319		0.149337	1.01902
0.11486	0.329107		0.143656	2.72513		0.154681	4.83533		0.177671	5.51738		0.159691	4.08359		0.101701	1.26219		0.148617	3.35136		0.155564	3.9406		0.158034	3.06535		0.154426	2.14672		0.0767076	5.54215		0.14943	1.6677		0.160792	3.31414		0.173635	3.5977		0.159379	2.95529		0.102539	1.19842		0.153269	1.01241
0.117808	0.28782		0.147342	2.76597		0.15865	4.96963		0.18223	5.82602		0.163788	4.37931		0.104311	1.05283		0.15243	3.44955		0.159556	4.18267		0.162089	3.27359		0.158388	2.42439		0.078677	5.12642		0.153264	1.70926		0.164917	3.56031		0.17809	3.98562		0.163468	3.3414		0.10517	0.996737		0.157202	1.0096
0.120756	0.256739		0.151028	2.81632		0.162618	5.08806		0.186788	6.10173		0.167885	4.68149		0.106921	0.874409		0.156244	3.51999		0.163547	4.42538		0.166144	3.49236		0.162351	2.72159		0.0806464	4.72188		0.157098	1.7454		0.169043	3.80913		0.182545	4.38907		0.167557	3.75171		0.107802	0.825134		0.161134	1.01173
0.123703	0.234151		0.154714	2.86564		0.166587	5.18899		0.191346	6.33425		0.171982	4.98865		0.109532	0.723451		0.160057	3.56192		0.167538	4.6669		0.170198	3.72527		0.166313	3.03724		0.0826158	4.33078		0.160932	1.77625		0.173168	4.05645		0.187	4.80041		0.171646	4.18031		0.110434	0.680351		0.165067	1.01921
0.126651	0.217795		0.158401	2.90354		0.170556	5.27083		0.195904	6.51687		0.176079	5.29921		0.112142	0.596274		0.16387	3.57661		0.17153	4.90505		0.174253	3.97499		0.170275	3.36969		0.0845852	3.95512		0.164766	1.802		0.177293	4.29745		0.191454	5.21136		0.175735	4.61954		0.113066	0.559262		0.169	1.03166
0.129599	0.206419		0.162087	2.92072		0.174525	5.33186		0.200462	6.64675		0.180177	5.61171		0.114752	0.489933		0.167683	3.56671		0.175521	5.13692		0.178308	4.24305		0.174237	3.71684		0.0865547	3.59692		0.168601	1.82256		0.181419	4.5265		0.195909	5.61322		0.179825	5.06065		0.115698	0.458783		0.172932	1.048
0.132546	0.198405		0.165773	2.90981		0.178493	5.3704		0.205021	6.72471		0.184274	5.92376		0.117362	0.401354		0.171497	3.53577		0.179513	5.3595		0.182362	4.52936		0.178199	4.07611		0.0885241	3.25725		0.172435	1.83776		0.185544	4.73778		0.200364	5.99639		0.183914	5.49399		0.118329	0.375948		0.176865	1.06688
0.135494	0.19245		0.169459	2.86597		0.182462	5.38456		0.209579	6.75443		0.188371	6.23172		0.119973	0.328158		0.17531	3.48745		0.183504	5.56974		0.186417	4.83254		0.182162	4.44449		0.0904935	2.93715		0.176269	1.84736		0.18967	4.92536		0.204819	6.35028		0.188003	5.90991		0.120961	0.308186		0.180797	1.08673
0.138442	0.187693		0.173145	2.78732		0.186431	5.37226		0.214137	6.74103		0.192468	6.53067		0.122583	0.267968		0.179123	3.42508		0.187495	5.76447		0.190472	5.14989		0.186124	4.81845		0.0924629	2.63736		0.180103	1.85113		0.193795	5.08389		0.209273	6.66278		0.192092	6.29904		0.123593	0.25315		0.18473	1.10615
0.14139	0.183417		0.176831	2.67499		0.1904	5.33147		0.218695	6.6894		0.196565	6.81407		0.125193	0.218798		0.182936	3.35122		0.191487	5.94057		0.194527	5.4776		0.190086	5.19405		0.0944324	2.35832		0.183937	1.8489		0.197921	5.20908		0.213728	6.92072		0.196181	6.65313		0.126225	0.208762		0.188662	1.12398
0.144337	0.179368		0.180517	2.53297		0.194368	5.26032		0.223254	6.6025		0.200663	7.07465		0.127804	0.179053		0.18675	3.2678		0.195478	6.09512		0.198581	5.81067		0.194048	5.56708		0.0964018	2.1003		0.187771	1.84066		0.202046	5.29838		0.218183	7.1109		0.20027	6.96529		0.128856	0.173272		0.192595	1.13939
0.147285	0.175397		0.184203	2.36749		0.198337	5.15722		0.227812	6.48016		0.20476	7.30431		0.130414	0.147181		0.190563	3.17616		0.19947	6.22508		0.202636	6.14284		0.19801	5.93329		0.0983712	1.86314		0.191605	1.82634		0.206171	5.35094		0.222638	7.22143		0.20436	7.22985		0.131488	0.145325		0.196527	1.15173
0.150233	0.171539		0.187889	2.18637		0.202306	5.0212		0.23237	6.31886		0.208857	7.49473		0.133024	0.121985		0.194376	3.07731		0.203461	6.32755		0.206691	6.46657		0.201973	6.28852		0.100341	1.64646		0.195439	1.80586		0.210297	5.36745		0.227092	7.24375		0.208449	7.4423		0.13412	0.123536		0.20046	1.16041
0.15318	0.168036		0.191575	1.9981		0.206274	4.85213		0.236928	6.11259		0.212954	7.63782		0.135634	0.10233		0.198189	2.97244		0.207452	6.40002		0.210746	6.77315		0.205935	6.62831		0.10231	1.44972		0.199273	1.77906		0.214422	5.35034		0.231547	7.17383		0.212538	7.59898		0.136752	0.106845		0.204392	1.16474
0.156128	0.165175		0.195261	1.81093		0.210243	4.65092		0.241487	5.85485		0.217051	7.72579		0.138245	0.0874915		0.202003	2.86305		0.211444	6.44011		0.2148	7.05236		0.209897	6.94851		0.104279	1.27208		0.203107	1.74556		0.218548	5.30326		0.236002	7.01324		0.216627	7.69686		0.139383	0.0942776		0.208325	1.16384
0.159076	0.163221		0.198947	1.63211		0.214212	4.4194		0.246045	5.54113		0.221149	7.7518		0.140855	0.0764026		0.205816	2.75094		0.215435	6.44638		0.218855	7.29382		0.213859	7.24491		0.106249	1.11262		0.206942	1.70482		0.222673	5.23048		0.240457	6.76902		0.220716	7.73364		0.142015	0.0849481		0.212258	1.15653
0.162023	0.162349		0.202633	1.46731		0.218181	4.16069		0.250603	5.17115		0.225246	7.71066		0.143465	0.0683833		0.209629	2.63824		0.219426	6.41843		0.22291	7.48747		0.217822	7.51328		0.108218	0.970301		0.210776	1.65631		0.226799	5.13673		0.244911	6.45299		0.224806	7.7078		0.144647	0.0782137		0.21619	1.14154
0.164971	0.162577		0.206319	1.32032		0.222149	3.87899		0.255161	4.75023		0.229343	7.59938		0.146076	0.0627867		0.213443	2.52721		0.223418	6.35744		0.226964	7.62467		0.221784	7.7494		0.110188	0.843938		0.21461	1.59951		0.230924	5.02677		0.249366	6.08007		0.228895	7.61935		0.147279	0.0734157		0.220123	1.11767
0.167919	0.163806		0.210005	1.19302		0.226118	3.57947		0.25972	4.2893		0.23344	7.41788		0.148686	0.059052		0.217256	2.41986		0.227409	6.26579		0.231019	7.69931		0.225746	7.94895		0.112157	0.732324		0.218444	1.53426		0.235049	4.90491		0.253821	5.667		0.232984	7.47007		0.14991	0.0698656		0.224055	1.084
0.170867	0.165763		0.213691	1.08563		0.230087	3.2681		0.264278	3.80366		0.237537	7.16954		0.151296	0.0566924		0.221069	2.31793		0.231401	6.14716		0.235074	7.70856		0.229708	8.10777		0.114127	0.634286		0.222278	1.46068		0.239175	4.77488		0.258276	5.23064		0.237073	7.2638		0.152542	0.0672082		0.227988	1.04028
0.173814	0.168021		0.217377	0.99712		0.234056	2.95137		0.268836	3.31082		0.241635	6.86099		0.153906	0.055231		0.224882	2.22242		0.235392	6.00579		0.239129	7.65264		0.23367	8.22179		0.116096	0.548474		0.226112	1.37937		0.2433	4.63954		0.26273	4.78699		0.241162	7.00646		0.155174	0.0651075		0.23192	0.986849
0.176762	0.170136		0.221064	0.925686		0.238024	2.63613		0.273394	2.82814		0.245732	6.50159		0.156517	0.0543434		0.228696	2.13366		0.239383	5.84575		0.243183	7.5353		0.237633	8.28727		0.118065	0.47376		0.229946	1.29139		0.247426	4.50081		0.267185	4.35037		0.245252	6.70556		0.157806	0.0632365		0.235853	0.924815
0.17971	0.171534		0.22475	0.8692		0.241993	2.32864		0.277953	2.3708		0.249829	6.1021		0.159127	0.0537683		0.232509	2.05131		0.243375	5.67032		0.247238	7.36275		0.241595	8.30094		0.120035	0.408811		0.23378	1.19819		0.251551	4.35959		0.27164	3.93298		0.249341	6.36968		0.160437	0.0613621		0.239785	0.855843
0.182657	0.171791		0.228436	0.825548		0.245962	2.03469		0.282511	1.95062		0.253926	5.67396		0.161737	0.0532762		0.236322	1.97429		0.247366	5.48142		0.251293	7.14269		0.245557	8.26035		0.122004	0.352679		0.237614	1.10145		0.255677	4.21593		0.276095	3.54452		0.25343	6.0077		0.163069	0.0593748		0.243718	0.782053
0.185605	0.170517		0.232122	0.79281		0.249931	1.759		0.287069	1.57563		0.258023	5.22761		0.164347	0.0526922		0.240135	1.90115		0.251358	5.27967		0.255347	6.88322		0.249519	8.16374		0.123974	0.304207		0.241448	1.00302		0.259802	4.06895		0.280549	3.19192		0.257519	5.62838		0.165701	0.0572025		0.247651	0.705751
0.188553	0.167502		0.235808	0.76929		0.253899	1.50497		0.291627	1.2503		0.262121	4.77218		0.166958	0.0519347		0.243949	1.83008		0.255349	5.0642		0.259402	6.59206		0.253481	8.01049		0.125943	0.26242		0.245283	0.904749		0.263927	3.91754		0.285004	2.87921		0.261608	5.24014		0.168333	0.0548862		0.251583	0.629199
0.1915	0.162706		0.239494	0.753427		0.257868	1.27479		0.296185	0.976181		0.266218	4.31534		0.169568	0.0510011		0.247762	1.75908		0.25934	4.83354		0.263457	6.27554		0.257444	7.80099		0.127913	0.226447		0.249117	0.808398		0.268053	3.76034		0.289459	2.60729		0.265698	4.85084		0.170965	0.052449		0.255516	0.554388
0.194448	0.156267		0.24318	0.743666		0.261837	1.06925		0.300744	0.752402		0.270315	3.86338		0.172178	0.0498228		0.251575	1.68627		0.263332	4.58623		0.267512	5.93837		0.261406	7.53695		0.129882	0.195527		0.252951	0.71549		0.272178	3.59611		0.293914	2.37462		0.269787	4.46758		0.173596	0.0499569		0.259448	0.483043
0.197396	0.148472		0.246866	0.738337		0.265806	0.888442		0.305302	0.576191		0.274412	3.42185		0.174789	0.0484721		0.255388	1.61014		0.267323	4.32154		0.271566	5.58401		0.265368	7.22133		0.131851	0.168934		0.256785	0.627417		0.276304	3.42377		0.298369	2.17718		0.273876	4.09674		0.176228	0.0475057		0.263381	0.41647
0.200344	0.139718		0.250552	0.735618		0.269774	0.731366		0.30986	0.443156		0.278509	2.99605		0.177399	0.0469603		0.259202	1.52947		0.271315	4.04009		0.275621	5.21444		0.26933	6.85852		0.133821	0.146118		0.260619	0.54513		0.280429	3.24275		0.302823	2.00956		0.277965	3.74386		0.17886	0.0451776		0.267313	0.355623
0.203291	0.130459		0.254238	0.733576		0.273743	0.596722		0.314418	0.347576		0.282606	2.59096		0.180009	0.0453232		0.263015	1.44353		0.275306	3.74383		0.279676	4.83186		0.273292	6.45441		0.13579	0.126328		0.264453	0.469342		0.284555	3.05267		0.307278	1.86534		0.282054	3.41273		0.181492	0.043027		0.271246	0.30112
0.206239	0.121148		0.257924	0.730286		0.277712	0.482818		0.318977	0.282779		0.286704	2.21167		0.182619	0.0435875		0.266828	1.35239		0.279297	3.43669		0.283731	4.4384		0.277255	6.01606		0.13776	0.10933		0.268287	0.400585		0.28868	2.85353		0.311733	1.7382		0.286144	3.10577		0.184123	0.0410754		0.275178	0.253325
0.209187	0.112186		0.26161	0.723991		0.281681	0.388052		0.323535	0.241684		0.290801	1.86256		0.18523	0.0418146		0.270641	1.25659		0.283289	3.12329		0.287785	4.03772		0.281217	5.5518		0.139729	0.0946041		0.272121	0.338985		0.292805	2.64559		0.316188	1.62202		0.290233	2.82323		0.186755	0.0393212		0.279111	0.212371
0.212134	0.103863		0.265296	0.713255		0.285649	0.310372		0.328093	0.217445		0.294898	1.54702		0.18784	0.0399959		0.274455	1.15727		0.28728	2.80935		0.29184	3.63478		0.285179	5.07059		0.141699	0.0817827		0.275955	0.284463		0.296931	2.42973		0.320642	1.51172		0.294322	2.56347		0.189387	0.0377541		0.283043	0.178121
0.215082	0.0963951		0.268982	0.697078		0.289618	0.248136		0.332651	0.204081		0.298995	1.26724		0.19045	0.0381401		0.278268	1.05608		0.291271	2.50047		0.295895	3.23593		0.289141	4.5819		0.143668	0.0707262		0.27979	0.236785		0.301056	2.2073		0.325097	1.40333		0.298411	2.3234		0.192019	0.0363056		0.286976	0.150331
0.21803	0.0898169		0.272668	0.674944		0.293587	0.199521		0.33721	0.196943		0.303092	1.02384		0.193061	0.0362508		0.282081	0.95481		0.295263	2.20213		0.299949	2.8481		0.293103	4.09506		0.145637	0.061037		0.283624	0.195587		0.305182	1.98071		0.329552	1.29446		0.3025	2.09915		0.19465	0.0349368		0.290909	0.128544
0.220977	0.0840685		0.276354	0.646807		0.297556	0.162554		0.341768	0.192915		0.30719	0.816084		0.195671	0.034317		0.285894	0.855445		0.299254	1.91896		0.304004	2.47828		0.297066	3.61874		0.147607	0.0525845		0.287458	0.160445		0.309307	1.75323		0.334007	1.18401		0.30659	1.88689		0.197282	0.0335774		0.294841	0.112153
0.223925	0.0789864		0.28004	0.613025		0.301524	0.135402		0.346326	0.190316		0.311287	0.642093		0.198281	0.032316		0.289708	0.759749		0.303246	1.65472		0.308059	2.13258		0.301028	3.16073		0.149576	0.0451635		0.291292	0.130873		0.313433	1.52882		0.338461	1.07234		0.310679	1.68333		0.199914	0.0321523		0.298774	0.100382
0.226873	0.07438		0.283727	0.574273		0.305493	0.11597		0.350884	0.188562		0.315384	0.499012		0.200891	0.0302381		0.293521	0.669176		0.307237	1.41193		0.312114	1.81555		0.30499	2.72744		0.151546	0.0387228		0.295126	0.106294		0.317558	1.31205		0.342916	0.960717		0.314768	1.48678		0.202546	0.0306092		0.302706	0.0922708
0.229821	0.0700271		0.287413	0.531446		0.309462	0.102493		0.355443	0.187702		0.319481	0.383449		0.203502	0.0280799		0.297334	0.584692		0.311228	1.19222		0.316168	1.52992		0.308952	2.32412		0.153515	0.0330648		0.29896	0.0861373		0.321683	1.10752		0.347371	0.851085		0.318857	1.29673		0.205177	0.0289129		0.306639	0.0868028
0.232768	0.0657003		0.291099	0.485572		0.31343	0.0931845		0.360001	0.187935		0.323578	0.292003		0.206112	0.0258472		0.301148	0.506939		0.31522	0.996113		0.320223	1.27633		0.312915	1.95449		0.155485	0.0281339		0.302794	0.0698654		0.325809	0.919237		0.351826	0.745531		0.322946	1.11428		0.207809	0.0270484		0.310571	0.0829292
0.235716	0.0612357		0.294785	0.437748		0.317399	0.0864766		0.364559	0.18922		0.327676	0.220939		0.208722	0.0235562		0.304961	0.436049		0.319211	0.823416		0.324278	1.05402		0.316877	1.62099		0.157454	0.0238375		0.306628	0.056881		0.329934	0.750257		0.35628	0.645799		0.327035	0.9416		0.210441	0.0250222		0.314504	0.0797148
0.238664	0.0565333		0.298471	0.389086		0.321368	0.0811146		0.369117	0.191048		0.331773	0.166716		0.211332	0.0212324		0.308774	0.371872		0.323203	0.673128		0.328332	0.861172		0.320839	1.32473		0.159423	0.0200926		0.310462	0.0466056		0.33406	0.602457		0.360735	0.553077		0.331125	0.781041		0.213073	0.0228601		0.318436	0.0763452
0.241611	0.0515634		0.302157	0.340675		0.325337	0.0761196		0.373675	0.192406		0.33587	0.126211		0.213943	0.0189093		0.312587	0.314089		0.327194	0.543765		0.332387	0.695375		0.324801	1.06564		0.161393	0.0168555		0.314296	0.0384641		0.338185	0.476281		0.36519	0.46794		0.335214	0.63511		0.215704	0.0206033		0.322369	0.0722472
0.244559	0.0463633		0.305843	0.293549		0.329305	0.0708223		0.378234	0.191936		0.339967	0.0962955		0.216553	0.0166251		0.316401	0.262371		0.331185	0.433574		0.336442	0.554079		0.328763	0.843021		0.163362	0.0140744		0.318131	0.0319782		0.342311	0.370946		0.369645	0.390687		0.339303	0.505691		0.218336	0.0183035		0.326301	0.0671159
0.247507	0.0410241		0.309529	0.248652		0.333274	0.0648832		0.382792	0.188227		0.344064	0.0742992		0.219163	0.0144195		0.320214	0.21632		0.335177	0.340982		0.340497	0.434938		0.332726	0.655169		0.165332	0.0116796		0.321965	0.026693		0.346436	0.284784		0.374099	0.321157		0.343392	0.393956		0.220968	0.0160168		0.330234	0.0609244
0.250454	0.0356727		0.313215	0.206807		0.337243	0.0582587		0.38735	0.180183		0.348162	0.0581097		0.221774	0.01233		0.324027	0.175677		0.339168	0.264004		0.344551	0.335661		0.336688	0.499513		0.167301	0.00962629		0.325799	0.0222929		0.350561	0.215563		0.378554	0.259289		0.347481	0.299984		0.2236	0.0137988		0.334167	0.0538547
0.253402	0.0304508		0.316901	0.168683		0.341212	0.0510641		0.391908	0.167335		0.352259	0.0458934		0.224384	0.010389		0.32784	0.140217		0.34316	0.200851		0.348606	0.254154		0.34065	0.373117		0.16927	0.00789028		0.329633	0.0185077		0.354687	0.160897		0.383009	0.204969		0.351571	0.223187		0.226232	0.011699		0.338099	0.0462573
0.25635	0.0254961		0.320587	0.134761		0.34518	0.0435559		0.396467	0.150012		0.356356	0.0364696		0.226994	0.00862187		0.331654	0.10974		0.347151	0.149905		0.352661	0.188479		0.344612	0.27273		0.17124	0.0064148		0.333467	0.0152099		0.358812	0.118325		0.387464	0.158158		0.35566	0.1621		0.228863	0.00975812		0.342032	0.0385305
0.259298	0.0209264		0.324273	0.10532		0.349149	0.0360874		0.401025	0.129309		0.360453	0.0288053		0.229604	0.00704512		0.335467	0.0840795		0.351142	0.109542		0.356716	0.136647		0.348574	0.194787		0.173209	0.00518141		0.337301	0.012289		0.362938	0.0855216		0.391918	0.11875		0.359749	0.114801		0.231495	0.00800551		0.345964	0.0310866
0.262245	0.016815		0.327959	0.0804222		0.353118	0.0289793		0.405583	0.106853		0.36455	0.0225		0.232215	0.00566644		0.33928	0.0628993		0.355134	0.078214		0.36077	0.0967214		0.352537	0.135851		0.175179	0.00416494		0.341135	0.00971986		0.367063	0.0606817		0.396373	0.0865178		0.363838	0.0793033		0.234127	0.00645862		0.349897	0.0242709
0.265193	0.0132341		0.331645	0.0599319		0.357087	0.0224972		0.410141	0.0844526		0.368648	0.017245		0.234825	0.00448502		0.343093	0.0458713		0.359125	0.054541		0.364825	0.0667108		0.356499	0.092353		0.177148	0.00332169		0.344969	0.00749138		0.371189	0.0421737		0.400828	0.0610336		0.367927	0.0533579		0.236759	0.00512338		0.353829	0.0183295
0.268141	0.0102131		0.335331	0.0435392		0.361055	0.0169137		0.4147	0.0637342		0.372745	0.0128565		0.237435	0.00348688		0.346907	0.0325635		0.363116	0.0370674		0.36888	0.0447244		0.360461	0.061101		0.179118	0.00261595		0.348803	0.00562143		0.375314	0.0286242		0.405283	0.0415617		0.372017	0.0349522		0.23939	0.00398335		0.357762	0.013378
0.271088	0.00771543		0.339017	0.0308036		0.365024	0.0122792		0.419258	0.0458684		0.376842	0.00930163		0.240046	0.00267237		0.35072	0.0224597		0.367108	0.0244633		0.372934	0.029243		0.364423	0.0393035		0.181087	0.0020545		0.352637	0.00409143		0.379439	0.0189195		0.409737	0.0273013		0.376106	0.022263		0.242022	0.00305636		0.361694	0.00943834
0.274036	0.00568887		0.342703	0.021204		0.368993	0.00860206		0.423816	0.0314504		0.380939	0.00649526		0.242656	0.00201437		0.354533	0.0150561		0.371099	0.0156634		0.376989	0.0185492		0.368385	0.0245977		0.183056	0.00159336		0.356472	0.00288139		0.383565	0.0121614		0.414192	0.0172257		0.380195	0.0137446		0.244654	0.00230484		0.365627	0.00642493
0.276984	0.0041199		0.34639	0.0141893		0.372962	0.00581121		0.428374	0.0205308		0.385036	0.00437454		0.245266	0.00149326		0.358346	0.00979711		0.375091	0.00971788		0.381044	0.0114443		0.372348	0.0149119		0.185026	0.00123137		0.360306	0.00196221		0.38769	0.00755399		0.418647	0.0104633		0.384284	0.00824648		0.247286	0.00170827		0.369559	0.00422754
0.279931	0.00291954		0.350076	0.00922377		0.37693	0.0037838		0.432933	0.0127534		0.389134	0.00281944		0.247876	0.00108289		0.36216	0.0061615		0.379082	0.00585314		0.385099	0.00683999		0.37631	0.00877502		0.186995	0.000935859		0.36414	0.00129214		0.391816	0.00455093		0.423102	0.00610501		0.388373	0.00479627		0.249917	0.00124438		0.373492	0.00268456
0.282879	0.00202445		0.353762	0.0058206		0.380899	0.0023735		0.437491	0.00753563		0.393231	0.00175412		0.250487	0.00077702		0.365973	0.00376804		0.383073	0.00340853		0.389153	0.00395202		0.380272	0.00496129		0.188965	0.000711603		0.367974	0.000823457		0.395941	0.00264579		0.427556	0.00341681		0.392463	0.00268782		0.252549	0.0008909		0.377425	0.00164482
0.285827	0.00137362		0.357448	0.00356355		0.384868	0.00143379		0.442049	0.00423404		0.397328	0.0010537		0.253097	0.000548128		0.369786	0.00222061		0.387065	0.00192728		0.393208	0.00219838		0.384234	0.00272707		0.190934	0.000531021		0.371808	0.000506309		0.400067	0.00148491		0.432011	0.0018306		0.396552	0.00145944		0.255181	0.000626881		0.381357	0.00097214
0.288775	0.000911994		0.361134	0.0021156		0.388837	0.000833833		0.446607	0.00226171		0.401425	0.000606944		0.255707	0.000380132		0.373599	0.001263		0.391056	0.00104893		0.397263	0.00118066		0.388197	0.00143874		0.192904	0.000397139		0.375642	0.000297899		0.404192	0.000810665		0.436466	0.000935778		0.400641	0.000763836		0.257813	0.000433532		0.38529	0.000554125
0.291722	0.000592493		0.36482	0.00121737		0.392805	0.000457836		0.451166	0.0011484		0.405522	0.000335238		0.258317	0.000259172		0.377413	0.00069266		0.395048	0.000547504		0.401317	0.000608405		0.392159	0.000709779		0.194873	0.00029434		0.379476	0.000170718		0.408317	0.000423493		0.440921	0.000447695		0.40473	0.000382544		0.260444	0.000294671		0.389222	0.000304556

## Sheet: FIG4B
Figure 4B
0mM															0.5mM															1mM															2mM
v (mm/s):	0.88		v (mm/s):	2.68		v (mm/s):	4.53		v (mm/s):	6.48		v (mm/s):	8.48		v (mm/s):	0.94		v (mm/s):	3.08		v (mm/s):	5.29		v (mm/s):	7.48		v (mm/s):	9.1		v (mm/s):	0.87		v (mm/s):	2.82		v (mm/s):	5.02		v (mm/s):	7.27		v (mm/s):	9.6		v (mm/s):	0.77		v (mm/s):	2.54
y/W	pdf		y/W	pdf		y/W	pdf		y/W	pdf		y/W	pdf		y/W	pdf		y/W	pdf		y/W	pdf		y/W	pdf		y/W	pdf		y/W	pdf		y/W	pdf		y/W	pdf		y/W	pdf		y/W	pdf		y/W	pdf		y/W	pdf
0	0		0	0		0	0		0	0		0	0		0	0		0	0		0	0		0	0		0	0		0	0		0	0		0	0		0	0		0	0		0	0		0	0
0.00290342	24.0761		0.00413349	9.15625		0.00495152	2.10413		0.00495152	0.506834		0.00425134	0.459889		0.00265506	14.726		0.0037442	10.0909		0.00409341	6.8585		0.00421061	2.86008		0.00384938	3.97937		0.00306679	16.7677		0.00329896	11.6535		0.00357409	7.99992		0.00328308	4.34279		0.00425406	2.89402		0.00355934	11.2125		0.00448735	9.97336
0.00590683	23.8063		0.00836699	9.12303		0.010003	2.06192		0.010003	0.513239		0.00860268	0.458947		0.00541012	14.6954		0.00758841	10.1543		0.00828682	6.73447		0.00852123	2.8029		0.00779877	3.88948		0.00623359	16.6867		0.00669792	11.6521		0.00724818	7.96949		0.00666617	4.28894		0.00860813	2.84422		0.00721868	11.237		0.0090747	9.79781
0.00891025	23.3596		0.0126005	9.05419		0.0150545	1.98981		0.0150545	0.521228		0.012954	0.457193		0.00816518	14.6424		0.0114326	10.2495		0.0124802	6.53521		0.0128318	2.71813		0.0117481	3.75045		0.00940038	16.5459		0.0100969	11.64		0.0109223	7.91667		0.0100493	4.20424		0.0129622	2.76746		0.010878	11.2683		0.013662	9.51197
0.0119137	22.7407		0.016834	8.93334		0.0201061	1.88671		0.0201061	0.527608		0.0173054	0.454331		0.0109202	14.5644		0.0152768	10.3614		0.0166736	6.27124		0.0171425	2.61912		0.0156975	3.5766		0.0125672	16.3378		0.0134958	11.6042		0.0145964	7.8391		0.0134323	4.09565		0.0173163	2.6725		0.0145374	11.2932		0.0182494	9.12661
0.0149171	21.9573		0.0210675	8.74405		0.0251576	1.75362		0.0251576	0.529242		0.0216567	0.449926		0.0136753	14.458		0.019121	10.4703		0.0208671	5.95605		0.0214531	2.5203		0.0196469	3.38464		0.015734	16.0542		0.0168948	11.5291		0.0182705	7.73474		0.0168154	3.97178		0.0216703	2.57047		0.0181967	11.2947		0.0228367	8.65746
0.0179205	21.0201		0.025301	8.47408		0.0302091	1.59469		0.0302091	0.523739		0.026008	0.443401		0.0164304	14.3191		0.0229652	10.5534		0.0250605	5.605		0.0257637	2.43432		0.0235963	3.19121		0.0189008	15.6877		0.0202937	11.3987		0.0219445	7.60277		0.0201985	3.84194		0.0260244	2.47347		0.021856	11.2544		0.0274241	8.12499
0.0209239	19.9436		0.0295345	8.11838		0.0352606	1.41737		0.0352606	0.509851		0.0303594	0.43407		0.0191854	14.1437		0.0268094	10.5869		0.0292539	5.23403		0.0300743	2.36969		0.0275457	3.01063		0.0220676	15.2331		0.0236927	11.1997		0.0256186	7.44413		0.0235816	3.7151		0.0303785	2.39295		0.0255154	11.1542		0.0320114	7.55321
0.0239273	18.7464		0.0337679	7.68045		0.0403121	1.23149		0.0403121	0.487497		0.0347107	0.421213		0.0219405	13.9281		0.0306536	10.5489		0.0334473	4.85846		0.0343849	2.32958		0.0314951	2.85316		0.0252344	14.6894		0.0270917	10.9232		0.0292927	7.26172		0.0269647	3.59895		0.0347325	2.33793		0.0291747	10.9788		0.0365988	6.96763
0.0269307	17.4504		0.0380014	7.17173		0.0453636	1.04756		0.0453636	0.457612		0.039062	0.404183		0.0246955	13.6691		0.0344978	10.4218		0.0376407	4.4918		0.0386955	2.31177		0.0354444	2.72411		0.0284012	14.0599		0.0304906	10.5669		0.0329668	7.06012		0.0303478	3.49913		0.0390866	2.31357		0.0328341	10.718		0.0411861	6.39277
0.0299342	16.081		0.0422349	6.60975		0.0504152	0.874984		0.0504152	0.421867		0.0434134	0.382561		0.0274506	13.3648		0.038342	10.1953		0.0418341	4.14501		0.0430061	2.30966		0.0393938	2.62364		0.0315679	13.3529		0.0338896	10.1356		0.0366409	6.84492		0.0337308	3.41877		0.0434406	2.32034		0.0364934	10.3679		0.0457735	5.84971
0.0329376	14.6656		0.0464684	6.01556		0.0554667	0.720665		0.0554667	0.382455		0.0477647	0.356293		0.0302056	13.0144		0.0421862	9.86754		0.0460275	3.82607		0.0473168	2.31406		0.0433432	2.5474		0.0347347	12.5812		0.0372885	9.64107		0.040315	6.62189		0.0371139	3.35839		0.0477947	2.35407		0.0401527	9.93197		0.0503608	5.35443
0.035941	13.2329		0.0507019	5.41105		0.0605182	0.588411		0.0605182	0.341899		0.0521161	0.325802		0.0329607	12.6189		0.0460304	9.44565		0.0502209	3.53997		0.0516274	2.31523		0.0472926	2.48754		0.0379015	11.7609		0.0406875	9.101		0.0439891	6.39602		0.040497	3.31608		0.0521488	2.40695		0.0438121	9.42054		0.0549482	4.91722
0.0389444	11.811		0.0549354	4.81666		0.0655697	0.479117		0.0655697	0.30281		0.0564674	0.292016		0.0357158	12.1809		0.0498747	8.945		0.0544143	3.28914		0.055938	2.30489		0.051242	2.43428		0.0410683	10.9105		0.0440865	8.53648		0.0476632	6.17087		0.0438801	3.28806		0.0565028	2.46924		0.0474714	8.84991		0.0595355	4.54329
0.0419478	10.4264		0.0591689	4.24983		0.0706212	0.391373		0.0706212	0.2677		0.0608187	0.256283		0.0384708	11.7045		0.0537189	8.3868		0.0586077	3.07402		0.0602486	2.27769		0.0551914	2.37744		0.0442351	10.0496		0.0474854	7.96951		0.0513373	5.94807		0.0472632	3.26944		0.0608569	2.53125		0.0511308	8.24016		0.0641229	4.23408
0.0449512	9.10269		0.0634024	3.72383		0.0756727	0.322579		0.0756727	0.238741		0.0651701	0.220211		0.0412259	11.1954		0.0575631	7.79517		0.0628012	2.89378		0.0645592	2.23213		0.0591407	2.30796		0.0474019	9.1968		0.0508844	7.42034		0.0550114	5.72737		0.0506463	3.25502		0.065211	2.58529		0.0547901	7.61292		0.0687102	3.98886
0.0479546	7.85951		0.0676359	3.24744		0.0807242	0.269767		0.0807242	0.217546		0.0695214	0.185456		0.0439809	10.6603		0.0614073	7.19389		0.0669946	2.74673		0.0688698	2.17058		0.0630901	2.21915		0.0505687	8.36901		0.0542833	6.90523		0.0586854	5.50697		0.0540294	3.24014		0.069565	2.62694		0.0584494	6.98894		0.0732976	3.80575
0.0509581	6.71191		0.0718694	2.82503		0.0857758	0.230314		0.0857758	0.205069		0.0738728	0.153503		0.046736	10.1067		0.0652515	6.60343		0.071188	2.63059		0.0731804	2.09866		0.0670395	2.10753		0.0537355	7.58025		0.0576823	6.43506		0.0623595	5.2842		0.0574124	3.22134		0.0739191	2.6556		0.0621088	6.38612		0.0778849	3.68192
0.0539615	5.6701		0.0761029	2.45715		0.0908273	0.202675		0.0908273	0.201318		0.0782241	0.125516		0.0494911	9.54241		0.0690957	6.03901		0.0753814	2.54251		0.0774911	2.02405		0.0709889	1.97324		0.0569023	6.84098		0.0610812	6.01488		0.0660336	5.05643		0.0607955	3.19678		0.0782732	2.67397		0.0657681	5.81819		0.0824723	3.61303
0.0569649	4.73953		0.0803364	2.14137		0.0958788	0.186134		0.0958788	0.2054		0.0825754	0.102262		0.0522461	8.97501		0.0729399	5.50969		0.0795748	2.47892		0.0818017	1.95499		0.0749383	1.81988		0.0600691	6.15798		0.0644802	5.64443		0.0697077	4.8219		0.0641786	3.1664		0.0826272	2.68693		0.0694274	5.29411		0.0870596	3.59237
0.0599683	3.92129		0.0845699	1.87327		0.10093	0.180967		0.10093	0.215577		0.0869268	0.0841068		0.0550012	8.41158		0.0767841	5.01877		0.0837682	2.43546		0.0861123	1.89887		0.0788877	1.65402		0.0632359	5.53446		0.0678792	5.31943		0.0733818	4.58055		0.0675617	3.13172		0.0869813	2.69988		0.0730868	4.81827		0.091647	3.61044
0.0629717	3.21268		0.0888034	1.64775		0.105982	0.187917		0.105982	0.229236		0.0912781	0.0711477		0.0577562	7.85837		0.0806283	4.5651		0.0879616	2.40711		0.0904229	1.86108		0.082837	1.48419		0.0664027	4.97053		0.0712781	5.03315		0.0770559	4.33452		0.0709448	3.09551		0.0913354	2.71729		0.0767461	4.39124		0.0962343	3.65533
0.0659751	2.60807		0.0930369	1.45972		0.111033	0.20749		0.111033	0.24344		0.0956295	0.0631659		0.0605113	7.32056		0.0844725	4.14497		0.092155	2.38852		0.0947335	1.84452		0.0867864	1.31974		0.0695695	4.46392		0.0746771	4.77807		0.08073	4.08827		0.0743279	3.0612		0.0956894	2.74162		0.0804055	4.0109		0.100822	3.71405
0.0689785	2.09964		0.0972704	1.30426		0.116085	0.239206		0.116085	0.255361		0.0999808	0.0598408		0.0632663	6.80218		0.0883167	3.75412		0.0963484	2.37451		0.0990441	1.8496		0.0907358	1.16955		0.0727363	4.01079		0.078076	4.54727		0.0844041	3.84843		0.077711	3.0323		0.100043	2.77305		0.0840648	3.6736		0.105409	3.77417
0.071982	1.67822		0.101504	1.17719		0.121136	0.281139		0.121136	0.262776		0.104332	0.0606466		0.0660214	6.30616		0.0921609	3.38939		0.100542	2.36058		0.103355	1.87486		0.0946852	1.04089		0.0759031	3.60653		0.081475	4.33529		0.0880782	3.6232		0.081094	3.01184		0.104398	2.81012		0.0877241	3.37526		0.109996	3.82541
0.0749854	1.334		0.105737	1.07531		0.126188	0.329983		0.126188	0.264853		0.108683	0.0649763		0.0687765	5.83443		0.0960051	3.04977		0.104735	2.34326		0.107665	1.9178		0.0986346	0.938544		0.0790699	3.24643		0.0848739	4.13845		0.0917523	3.42147		0.0844771	3.00197		0.108752	2.85086		0.0913835	3.1121		0.114584	3.86042
0.0779888	1.05706		0.109971	0.995071		0.131239	0.381396		0.131239	0.262167		0.113035	0.0721911		0.0715315	5.38809		0.0998493	2.73671		0.108929	2.3203		0.111976	1.9758		0.102584	0.864454		0.0822367	2.92621		0.0882729	3.95467		0.0954263	3.25175		0.0878602	3.00378		0.113106	2.89429		0.0950428	2.88098		0.119171	3.87475
0.0809922	0.837634		0.114204	0.933066		0.136291	0.431691		0.136291	0.256812		0.117386	0.0814452		0.0742866	4.96758		0.103694	2.45361		0.113122	2.2906		0.116287	2.04667		0.106533	0.817921		0.0854035	2.64224		0.0916719	3.78296		0.0991004	3.12105		0.0912433	3.01737		0.11746	2.94169		0.0987022	2.67951		0.123758	3.86601
0.0839956	0.666871		0.118438	0.886034		0.141342	0.478738		0.141342	0.252003		0.121737	0.0919952		0.0770416	4.5729		0.107538	2.20491		0.117315	2.25393		0.120597	2.12883		0.110483	0.796276		0.0885703	2.3916		0.0950708	3.62279		0.102775	3.03378		0.0946264	3.04206		0.121814	2.99726		0.102362	2.50577		0.128346	3.83299
0.086999	0.53709		0.122671	0.851074		0.146394	0.523012		0.146394	0.251378		0.126089	0.103112		0.0797967	4.20373		0.111382	1.99472		0.121509	2.21071		0.124908	2.22097		0.114432	0.795901		0.0917371	2.17188		0.0984698	3.47338		0.106449	2.99108		0.0980095	3.07677		0.126168	3.06797		0.106021	2.35805		0.132933	3.77479
0.0900025	0.441086		0.126905	0.825165		0.151445	0.56804		0.151445	0.258489		0.13044	0.114285		0.0825518	3.85958		0.115226	1.82562		0.125702	2.16176		0.129218	2.32132		0.118381	0.813277		0.0949038	1.98095		0.101869	3.33332		0.110123	2.99043		0.101393	3.12042		0.130522	3.16247		0.10968	2.23444		0.13752	3.69076
0.0930059	0.372231		0.131138	0.806569		0.156497	0.61961		0.156497	0.276232		0.134792	0.125405		0.0853068	3.53979		0.11907	1.69762		0.129896	2.10814		0.133529	2.42677		0.122331	0.845794		0.0980706	1.81663		0.105268	3.20038		0.113797	3.02584		0.104776	3.17229		0.134876	3.28941		0.11334	2.13267		0.142108	3.58091
0.0960093	0.324845		0.135372	0.79444		0.161548	0.684875		0.161548	0.307034		0.139143	0.136823		0.0880619	3.24357		0.122915	1.60761		0.134089	2.05108		0.13784	2.53221		0.12628	0.892096		0.101237	1.67645		0.108667	3.07162		0.117471	3.0886		0.108159	3.23218		0.13923	3.45544		0.116999	2.04994		0.146695	3.44689
0.0990127	0.294173		0.139605	0.788918		0.1666	0.771235		0.1666	0.353353		0.143494	0.149514		0.0908169	2.96999		0.126759	1.54942		0.138283	1.99192		0.14215	2.63044		0.13023	0.951911		0.104404	1.55751		0.112066	2.94382		0.121145	3.1684		0.111542	3.30042		0.143584	3.6633		0.120658	1.98304		0.151283	3.29289
0.102016	0.276271		0.143839	0.790883		0.171652	0.884994		0.171652	0.417837		0.147846	0.165086		0.093572	2.7179		0.130603	1.51448		0.142476	1.93217		0.146461	2.71269		0.134179	1.02547		0.107571	1.45647		0.115465	2.81405		0.124819	3.25473		0.114925	3.37774		0.147938	3.91067		0.124318	1.92845		0.15587	3.12605
0.10502	0.267385		0.148072	0.802115		0.176703	1.03147		0.176703	0.504318		0.152197	0.185632		0.096327	2.486		0.134447	1.49291		0.146669	1.87362		0.150771	2.77001		0.138128	1.11277		0.110738	1.36977		0.118864	2.68022		0.128493	3.33823		0.118308	3.46488		0.152292	4.18989		0.127977	1.8826		0.160457	2.95585
0.108023	0.264561		0.152306	0.824238		0.181755	1.21422		0.181755	0.617294		0.156548	0.213453		0.0990821	2.27274		0.138291	1.47496		0.150863	1.8185		0.155082	2.79517		0.142078	1.21301		0.113905	1.29382		0.122262	2.54164		0.132167	3.41178		0.121691	3.56225		0.156646	4.48879		0.131636	1.84211		0.165045	2.79237
0.111026	0.265513		0.156539	0.859198		0.186806	1.43613		0.186806	0.761896		0.1609	0.250634		0.101837	2.07643		0.142136	1.45237		0.155056	1.76979		0.159393	2.78469		0.146027	1.32441		0.117071	1.22534		0.125661	2.39923		0.135841	3.47107		0.125074	3.66957		0.161	4.79255		0.135296	1.80401		0.169632	2.64388
0.11403	0.268228		0.160773	0.908497		0.191858	1.69952		0.191858	0.943639		0.165251	0.298926		0.104592	1.89525		0.14598	1.41956		0.15925	1.73146		0.163703	2.74062		0.149977	1.44453		0.120238	1.16166		0.12906	2.25553		0.139515	3.51468		0.128457	3.78562		0.165354	5.08593		0.138955	1.76591		0.174219	2.51439
0.117033	0.271336		0.165006	0.973504		0.196909	2.00606		0.196909	1.16703		0.169602	0.359122		0.107347	1.72741		0.149824	1.37424		0.163443	1.70869		0.168014	2.67155		0.153926	1.57102		0.123405	1.1009		0.132459	2.11426		0.14319	3.5435		0.13184	3.90811		0.169709	5.35547		0.142614	1.72618		0.178807	2.40227
0.120037	0.273793		0.16924	1.05538		0.201961	2.3568		0.201961	1.43646		0.173954	0.431267		0.110102	1.57119		0.153668	1.31743		0.167636	1.70774		0.172325	2.59243		0.157875	1.7025		0.126572	1.04211		0.135858	1.97982		0.146864	3.55984		0.135223	4.03385		0.174063	5.59087		0.146274	1.68396		0.183394	2.30053
0.12304	0.27483		0.173473	1.15496		0.207012	2.75125		0.207012	1.75538		0.178305	0.514734		0.112857	1.42512		0.157512	1.25287		0.17183	1.7356		0.176635	2.52327		0.161825	1.83924		0.129739	0.985183		0.139257	1.85647		0.150538	3.56629		0.138606	4.15902		0.178417	5.78526		0.149933	1.63924		0.187981	2.19871
0.126043	0.274342		0.177707	1.27254		0.212064	3.1866		0.212064	2.12618		0.182656	0.608583		0.115612	1.28803		0.161357	1.18597		0.176023	1.79922		0.180946	2.48668		0.165774	1.98353		0.132905	0.930685		0.142656	1.74767		0.154212	3.56473		0.14199	4.27955		0.182771	5.9344		0.153592	1.59272		0.192569	2.0858
0.129047	0.272012		0.18194	1.40778		0.217115	3.65661		0.217115	2.54994		0.187008	0.712151		0.118368	1.15912		0.165201	1.12248		0.180217	1.90456		0.185256	2.50468		0.169723	2.13944		0.136072	0.879577		0.146055	1.65554		0.157886	3.55552		0.145373	4.39163		0.187125	6.03521		0.157252	1.54572		0.197156	1.95321
0.13205	0.268047		0.186174	1.55904		0.222167	4.15237		0.222167	3.02568		0.191359	0.825896		0.121123	1.03799		0.169045	1.06734		0.18441	2.05542		0.189567	2.5953		0.173673	2.31207		0.139239	0.832889		0.149454	1.58058		0.16156	3.53728		0.148756	4.49209		0.191479	6.08432		0.160911	1.49986		0.201743	1.79683
0.135054	0.26245		0.190407	1.72309		0.227218	4.66184		0.227218	3.5495		0.19571	0.95184		0.123878	0.924626		0.172889	1.0237		0.188603	2.25246		0.193878	2.76969		0.177622	2.50666		0.142406	0.7914		0.152853	1.52174		0.165234	3.50698		0.152139	4.57871		0.195833	6.07733		0.16457	1.45674		0.206331	1.61763
0.138057	0.255289		0.194641	1.89502		0.23227	5.17107		0.23227	4.11341		0.200062	1.09463		0.126633	0.819316		0.176733	0.992481		0.192797	2.49246		0.198188	3.03021		0.181572	2.72757		0.145573	0.755386		0.156252	1.47672		0.168908	3.46053		0.155522	4.65035		0.200187	6.00907		0.16823	1.4175		0.210918	1.42104
0.141061	0.246756		0.198874	2.06846		0.237321	5.66496		0.237321	4.70529		0.204413	1.26099		0.129388	0.722559		0.180578	0.972453		0.19699	2.768		0.202499	3.36992		0.185521	2.97767		0.148739	0.724474		0.159651	1.44245		0.172582	3.39367		0.158905	4.70683		0.204541	5.87505		0.171889	1.38246		0.215505	1.21538
0.144064	0.236884		0.203108	2.23595		0.242373	6.12843		0.242373	5.30915		0.208764	1.46046		0.132143	0.634954		0.184422	0.960672		0.201184	3.06783		0.206809	3.77356		0.18947	3.25788		0.151906	0.697619		0.16305	1.41561		0.176256	3.30289		0.162288	4.74875		0.208895	5.67329		0.175548	1.35084		0.220093	1.01016
0.147067	0.225751		0.207341	2.39013		0.247424	6.54709		0.247424	5.9059		0.213116	1.70382		0.134898	0.557077		0.188266	0.953243		0.205377	3.37759		0.21112	4.21965		0.19342	3.56711		0.155073	0.673224		0.166449	1.39304		0.17993	3.18624		0.165671	4.77711		0.213249	5.40621		0.179208	1.3207		0.22468	0.814497
0.150071	0.213501		0.211575	2.5248		0.252476	6.90867		0.252476	6.47499		0.217467	2.00241		0.137653	0.48938		0.19211	0.946135		0.209571	3.68121		0.215431	4.68318		0.197369	3.90231		0.15824	0.649349		0.169848	1.37209		0.183605	3.04389		0.169054	4.79302		0.217603	5.08167		0.182867	1.28912		0.229267	0.63597
0.153074	0.200159		0.215808	2.63565		0.257527	7.20348		0.257527	6.996		0.221818	2.36693		0.140408	0.432104		0.195954	0.935893		0.213764	3.96244		0.219741	5.13821		0.201319	4.25841		0.161407	0.623995		0.173247	1.35068		0.187279	2.87833		0.172437	4.79739		0.221957	4.71274		0.186526	1.25261		0.233855	0.479975
0.156078	0.185913		0.220042	2.72109		0.262579	7.425		0.262579	7.45061		0.22617	2.8054		0.143163	0.385233		0.199799	0.920109		0.217957	4.20644		0.224052	5.55989		0.205268	4.62819		0.164573	0.595399		0.176646	1.32722		0.190953	2.69412		0.17582	4.79086		0.226311	4.3164		0.190186	1.20771		0.238442	0.349453
0.159081	0.170953		0.224275	2.78258		0.26763	7.56952		0.26763	7.82365		0.230521	3.32181		0.145918	0.348485		0.203643	0.897617		0.222151	4.40112		0.228363	5.9256		0.209217	5.00209		0.16774	0.56229		0.180045	1.3005		0.194627	2.49737		0.179203	4.77378		0.230665	3.91121		0.193845	1.15165		0.24303	0.244955
0.162084	0.155563		0.228509	2.82387		0.272682	7.63465		0.272682	8.10442		0.234872	3.9153		0.148673	0.321326		0.207487	0.86842		0.226344	4.53792		0.232673	6.21542		0.213167	5.3682		0.170907	0.524066		0.183444	1.26945		0.198301	2.29488		0.182587	4.74637		0.235019	3.51475		0.197504	1.08287		0.247617	0.164999
0.165088	0.140098		0.232742	2.85058		0.277733	7.61815		0.277733	8.28626		0.239224	4.57847		0.151428	0.303026		0.211331	0.833457		0.230538	4.61211		0.236984	6.41244		0.217116	5.71266		0.174074	0.480861		0.186843	1.23307		0.201975	2.09339		0.18597	4.70889		0.239374	3.14142		0.201164	1.00146		0.252204	0.106607
0.168091	0.12496		0.236976	2.86826		0.282785	7.51648		0.282785	8.3664		0.243575	5.29781		0.154183	0.292716		0.215175	0.794284		0.234731	4.62244		0.241294	6.50326		0.221065	6.02052		0.177241	0.433509		0.190242	1.19037		0.205649	1.89878		0.189353	4.6618		0.243728	2.801		0.204823	0.909191		0.256792	0.0659626
0.171095	0.110582		0.241209	2.88193		0.287836	7.32565		0.287836	8.34528		0.247926	6.05318		0.156938	0.289459		0.21902	0.752795		0.238924	4.57049		0.245605	6.47915		0.225015	6.27722		0.180407	0.383402		0.193641	1.14045		0.209323	1.71556		0.192736	4.60583		0.248082	2.4984		0.208482	0.80939		0.261379	0.0390297
0.174098	0.0973956		0.245443	2.89485		0.292888	7.04286		0.292888	8.22582		0.252278	6.81908		0.159693	0.29231		0.222864	0.711007		0.243118	4.45989		0.249916	6.33758		0.228964	6.47024		0.183574	0.33229		0.19704	1.08264		0.212997	1.54662		0.196119	4.54186		0.252436	2.23417		0.212142	0.706497		0.265966	0.0220586
0.177101	0.0858026		0.249676	2.90752		0.297939	6.66963		0.297939	8.01287		0.256629	7.56597		0.162448	0.300368		0.226708	0.67095		0.247311	4.29572		0.254226	6.08376		0.232914	6.59061		0.186741	0.282054		0.200439	1.01671		0.216671	1.3933		0.199502	4.47072		0.25679	2.00575		0.215801	0.605528		0.270554	0.0119013
0.180105	0.076144		0.25391	2.91799		0.302991	6.21464		0.302991	7.71363		0.26098	8.26229		0.165204	0.312797		0.230552	0.634605		0.251505	4.08414		0.258537	5.73138		0.236863	6.634		0.189908	0.234491		0.203837	0.942994		0.220345	1.25563		0.202885	4.39292		0.261144	1.80891		0.21946	0.511485		0.275141	0.00613982
0.183108	0.0686766		0.258143	2.92247		0.308042	5.6945		0.308042	7.33783		0.265332	8.87739		0.167959	0.328837		0.234396	0.603849		0.255698	3.83237		0.262847	5.30206		0.240812	6.60096		0.193074	0.191142		0.207236	0.862509		0.224019	1.13274		0.206268	4.30839		0.265498	1.63886		0.22312	0.428824		0.279728	0.00306683
0.186112	0.0635554		0.262377	2.916		0.313094	5.13318		0.313094	6.89812		0.269683	9.38435		0.170714	0.347784		0.238241	0.580362		0.259891	3.54887		0.267158	4.82327		0.244762	6.49648		0.196241	0.153193		0.210635	0.776928		0.227694	1.02329		0.209651	4.21634		0.269852	1.49103		0.226779	0.361045		0.284316	0.00158073
0.189115	0.0608223		0.26661	2.89401		0.318145	4.5578		0.318145	6.40944		0.274034	9.76247		0.173469	0.368961		0.242085	0.565455		0.264085	3.24342		0.271469	4.32494		0.248711	6.32892		0.199408	0.12143		0.214034	0.688497		0.231368	0.925834		0.213034	4.11533		0.274206	1.36137		0.230438	0.310424		0.288903	0.00105698
0.192119	0.0603848		0.270844	2.85349		0.323197	3.99454		0.323197	5.88798		0.278386	9.99927		0.176224	0.391683		0.245929	0.559855		0.268278	2.92704		0.275779	3.8355		0.25266	6.10865		0.202575	0.0962641		0.217433	0.599844		0.235042	0.839119		0.216417	4.00349		0.27856	1.2462		0.234098	0.277896		0.29349	0.00123963
0.195122	0.0620911		0.275077	2.79377		0.328248	3.46413		0.328248	5.34928		0.282737	10.091		0.178979	0.415221		0.249773	0.563464		0.272472	2.61151		0.28009	3.37826		0.25661	5.8467		0.205742	0.077791		0.220832	0.513762		0.238716	0.762178		0.219801	3.87888		0.282914	1.14205		0.237757	0.263056		0.298078	0.00217663
0.198125	0.0656652		0.279311	2.71653		0.3333	2.97936		0.3333	4.80653		0.287088	10.0422		0.181734	0.438773		0.253617	0.575177		0.276665	2.30849		0.284401	2.96882		0.260559	5.55366		0.208908	0.0658723		0.224231	0.432968		0.24239	0.694355		0.223184	3.74005		0.287268	1.04551		0.241416	0.264266		0.302665	0.00420185
0.201129	0.0707056		0.283544	2.62546		0.338352	2.54477		0.338352	4.2697		0.29144	9.86389		0.184489	0.461457		0.257462	0.592826		0.280858	2.02847		0.288711	2.61416		0.264509	5.2389		0.212075	0.0602115		0.22763	0.359885		0.246064	0.635236		0.226567	3.58638		0.291622	0.953425		0.245076	0.278846		0.307252	0.00794813
0.204132	0.0768229		0.287778	2.525		0.343403	2.15903		0.343403	3.74584		0.295791	9.57119		0.187244	0.482318		0.261306	0.613299		0.285052	1.7797		0.293022	2.31326		0.268458	4.91029		0.215242	0.0604105		0.231029	0.296478		0.249738	0.584522		0.22995	3.41842		0.295976	0.863139		0.248735	0.303331		0.31184	0.0143595
0.207136	0.0835369		0.292011	2.41884		0.348455	1.81712		0.348455	3.24002		0.300142	9.18111		0.189999	0.500361		0.26515	0.632852		0.289245	1.56731		0.297332	2.05908		0.272407	4.57409		0.218409	0.0659975		0.234428	0.24414		0.253412	0.541906		0.233333	3.23799		0.30033	0.772994		0.252394	0.333794		0.316427	0.0246582
0.210139	0.0903788		0.296245	2.3093		0.353506	1.51356		0.353506	2.75745		0.304494	8.71036		0.192754	0.514597		0.268994	0.647593		0.293439	1.39299		0.301643	1.84122		0.276357	4.2352		0.221576	0.0764245		0.237827	0.203635		0.257086	0.506964		0.236716	3.04797		0.304685	0.682641		0.256054	0.366208		0.321014	0.0402195
0.213142	0.0968934		0.300478	2.19632		0.358558	1.24428		0.358558	2.30424		0.308845	8.17444		0.195509	0.524106		0.272838	0.654043		0.297632	1.25505		0.305954	1.64858		0.280306	3.89759		0.224742	0.0910421		0.241226	0.175094		0.26076	0.479081		0.240099	2.852		0.309039	0.593115		0.259713	0.396831		0.325602	0.0623256
0.216146	0.102661		0.304712	2.07785		0.363609	1.00692		0.363609	1.88742		0.313196	7.58741		0.198264	0.528108		0.276683	0.649681		0.301826	1.14897		0.310264	1.47158		0.284256	3.56479		0.227909	0.109064		0.244625	0.158039		0.264434	0.457422		0.243482	2.65398		0.313393	0.506572		0.263372	0.422556		0.330189	0.0918112
0.219149	0.107306		0.308945	1.95123		0.368661	0.800778		0.368661	1.51423		0.317548	6.96225		0.201019	0.526025		0.280527	0.633351		0.306019	1.06834		0.314575	1.30352		0.288205	3.24029		0.231076	0.129538		0.248024	0.151433		0.268109	0.440924		0.246865	2.45755		0.317747	0.425746		0.267032	0.441174		0.334777	0.128675
0.222153	0.110567		0.313179	1.81382		0.373712	0.625867		0.373712	1.19013		0.321899	6.31165		0.203774	0.517538		0.284371	0.605433		0.310212	1.00583		0.318885	1.14105		0.292154	2.92782		0.234243	0.151337		0.251423	0.153754		0.271783	0.428328		0.250248	2.26567		0.322101	0.353279		0.270691	0.451514		0.339364	0.171784
0.225156	0.112213		0.317412	1.66436		0.378764	0.481662		0.378764	0.917784		0.32625	5.64858		0.206529	0.502624		0.288215	0.567731		0.314406	0.954206		0.323196	0.983876		0.296104	2.63134		0.23741	0.173179		0.254822	0.163071		0.275457	0.418219		0.253631	2.08034		0.326455	0.291133		0.27435	0.453418		0.343951	0.218824
0.22816	0.112106		0.321646	1.5037		0.383815	0.366894		0.383815	0.696246		0.330602	4.98642		0.209284	0.481567		0.292059	0.523106		0.318599	0.907072		0.327507	0.83404		0.300053	2.35469		0.240576	0.193693		0.258221	0.177157		0.279131	0.409101		0.257014	1.90255		0.330809	0.240234		0.27801	0.447562		0.348539	0.266579
0.231163	0.110263		0.325879	1.33497		0.388867	0.278863		0.388867	0.521436		0.334953	4.33864		0.21204	0.454951		0.295904	0.474928		0.322793	0.85945		0.331817	0.694822		0.304002	2.10107		0.243743	0.211507		0.26162	0.193616		0.282805	0.399484		0.260398	1.73234		0.335163	0.200408		0.281669	0.43517		0.353126	0.311528
0.234166	0.106711		0.330113	1.16309		0.393918	0.213784		0.393918	0.387266		0.339304	3.71812		0.214795	0.423621		0.299748	0.426468		0.326986	0.808014		0.336128	0.569717		0.307952	1.8724		0.24691	0.225365		0.265019	0.210047		0.286479	0.387994		0.263781	1.56914		0.339517	0.170577		0.285328	0.417681		0.357713	0.350576
0.23717	0.101592		0.334346	0.993645		0.39897	0.166822		0.39897	0.286482		0.343656	3.13649		0.21755	0.388622		0.303592	0.380374		0.331179	0.751091		0.340439	0.46153		0.311901	1.66889		0.250077	0.23425		0.268418	0.224215		0.290153	0.373491		0.267164	1.41213		0.343871	0.149085		0.288988	0.396443		0.362301	0.381668
0.240173	0.0950987		0.338579	0.832513		0.404021	0.133175		0.404021	0.21212		0.348007	2.60311		0.220305	0.351131		0.307436	0.338332		0.335373	0.688466		0.344749	0.37175		0.315851	1.48882		0.253244	0.23749		0.271817	0.234238		0.293827	0.355188		0.270547	1.26057		0.348225	0.134032		0.292647	0.372511		0.366888	0.404022
0.243177	0.0875463		0.342813	0.684389		0.409073	0.108265		0.409073	0.157901		0.352358	2.12452		0.22306	0.312374		0.311281	0.300969		0.339566	0.621053		0.34906	0.300261		0.3198	1.32881		0.25641	0.234829		0.275216	0.238739		0.297501	0.332733		0.27393	1.11412		0.352579	0.12353		0.296306	0.346579		0.371475	0.417892
0.24618	0.0792063		0.347046	0.552644		0.414124	0.088645		0.414124	0.118718		0.35671	1.70441		0.225815	0.273548		0.315125	0.267997		0.34376	0.550522		0.35337	0.245402		0.323749	1.18449		0.259577	0.226457		0.278615	0.236959		0.301175	0.306257		0.277313	0.973015		0.356933	0.115851		0.299966	0.319026		0.376063	0.423976
0.249183	0.0704027		0.35128	0.439033		0.419176	0.0722186		0.419176	0.0908223		0.361061	1.34353		0.22857	0.235745		0.318969	0.238529		0.347953	0.478931		0.357681	0.204328		0.327699	1.05127		0.262744	0.21298		0.282014	0.228803		0.304849	0.276362		0.280696	0.83806		0.361287	0.109502		0.303625	0.290065		0.38065	0.422763
0.252187	0.0614565		0.355513	0.343562		0.424227	0.0578658		0.424227	0.0713957		0.365412	1.04009		0.231325	0.199901		0.322813	0.211458		0.352146	0.408424		0.361992	0.173576		0.331648	0.925314		0.265911	0.195347		0.285412	0.2148		0.308524	0.244039		0.284079	0.710542		0.365641	0.103268		0.307285	0.259908		0.385237	0.414145
0.25519	0.0526662		0.359747	0.265298		0.429279	0.0456284		0.429279	0.0585416		0.369764	0.790143		0.23408	0.16675		0.326657	0.18581		0.35634	0.341004		0.366302	0.149681		0.335598	0.804132		0.269078	0.174739		0.288811	0.195997		0.312198	0.210543		0.287462	0.591996		0.369995	0.0962608		0.310944	0.228912		0.389825	0.397501
0.258194	0.0442915		0.36398	0.202294		0.43433	0.0357368		0.43433	0.05114		0.374115	0.588634		0.236835	0.136814		0.330502	0.160978		0.360533	0.278377		0.370613	0.12972		0.339547	0.68693		0.272244	0.152435		0.29221	0.173791		0.315872	0.177231		0.290845	0.483944		0.37435	0.0879694		0.314603	0.197647		0.394412	0.372204
0.261197	0.0365403		0.368214	0.152214		0.439382	0.0287365		0.439382	0.0483985		0.378466	0.429482		0.23959	0.110391		0.334346	0.136813		0.364727	0.221864		0.374923	0.11164		0.343496	0.574487		0.275411	0.129685		0.295609	0.149734		0.319546	0.1454		0.294228	0.387647		0.378704	0.0782879		0.318263	0.166877		0.398999	0.338294
0.264201	0.0295622		0.372447	0.112926		0.444433	0.0248273		0.444433	0.0493828		0.382818	0.306495		0.242345	0.0875836		0.33819	0.113568		0.36892	0.172352		0.379234	0.0943579		0.347446	0.468704		0.278578	0.107599		0.299008	0.125344		0.32322	0.116145		0.297611	0.303907		0.383058	0.0674867		0.321922	0.137475		0.403587	0.296978
0.267204	0.0234462		0.376681	0.0824317		0.449485	0.0238826		0.449485	0.0531118		0.387169	0.213578		0.2451	0.0683187		0.342034	0.0917539		0.373114	0.130281		0.383545	0.0776258		0.351395	0.371954		0.281745	0.0870639		0.302407	0.101944		0.326894	0.0902597		0.300995	0.232958		0.387412	0.0561189		0.325581	0.110293		0.408174	0.250707
0.270207	0.018224		0.380914	0.0590011		0.454536	0.0253229		0.454536	0.0584313		0.39152	0.145052		0.247855	0.0523882		0.345878	0.0719537		0.377307	0.0956594		0.387855	0.0617542		0.355344	0.286432		0.284912	0.0687036		0.305806	0.0805539		0.330568	0.0681923		0.304378	0.174455		0.391766	0.0448762		0.329241	0.0860393		0.412761	0.202799
0.273211	0.0138781		0.385148	0.0413178		0.459588	0.0282644		0.459588	0.0640059		0.395872	0.0958064		0.25061	0.0394873		0.349723	0.0546587		0.3815	0.0681109		0.392166	0.0472938		0.359294	0.213636		0.288078	0.0528728		0.309205	0.0618408		0.334242	0.0500571		0.307761	0.127543		0.39612	0.0344296		0.3329	0.065182		0.417349	0.156754
0.276214	0.0103519		0.389381	0.0281367		0.464639	0.0316478		0.464639	0.0687056		0.400223	0.0613841		0.253365	0.0292529		0.353567	0.0401607		0.385694	0.0469507		0.396476	0.0347633		0.363243	0.1541		0.291245	0.0396824		0.312604	0.0461237		0.337916	0.0356825		0.311144	0.0909773		0.400474	0.0253002		0.336559	0.0479086		0.421936	0.115537
0.279218	0.00756155		0.393615	0.0186319		0.469691	0.0345183		0.469691	0.0716339		0.404575	0.0381064		0.25612	0.0212974		0.357411	0.0285111		0.389887	0.0312858		0.400787	0.0244777		0.367193	0.107376		0.294412	0.0290452		0.316003	0.0334219		0.34159	0.0246891		0.314527	0.0632852		0.404828	0.0177852		0.340219	0.0341368		0.426524	0.0810814
0.282221	0.00540776		0.397848	0.0119832		0.474742	0.0361816		0.474742	0.072448		0.408926	0.0228979		0.258876	0.0152368		0.361255	0.019542		0.394081	0.0201252		0.405098	0.0164895		0.371142	0.0722104		0.297579	0.020733		0.319402	0.0235286		0.345264	0.0165744		0.31791	0.042912		0.409182	0.0119495		0.343878	0.0235667		0.431111	0.0541188
0.285224	0.00378581		0.402082	0.00741271		0.479794	0.0364079		0.479794	0.0713579		0.413277	0.013253		0.261631	0.0107111		0.365099	0.0129251		0.398274	0.0124821		0.409408	0.010619		0.375091	0.0468352		0.300746	0.0144332		0.322801	0.0160923		0.348939	0.010792		0.321293	0.0283538		0.413536	0.0076688		0.347537	0.015756		0.435698	0.03433
0.288228	0.00259396		0.406315	0.00442173		0.484845	0.035442		0.484845	0.069016		0.417629	0.00734144		0.264386	0.00739802		0.368944	0.00824597		0.402467	0.00745638		0.413719	0.00653401		0.379041	0.0292811		0.303912	0.00979879		0.3262	0.010693		0.352613	0.00681324		0.324676	0.0182502		0.41789	0.00469888		0.351197	0.010198		0.440286	0.0206856
0.291231	0.00173929		0.410549	0.00252605		0.489897	0.0339324		0.489897	0.0663638		0.42198	0.00392297		0.267141	0.00502001		0.372788	0.00507315		0.406661	0.00428605		0.41803	0.00384018		0.38299	0.0176385		0.307079	0.00648777		0.329599	0.00690293		0.356287	0.00416941		0.328059	0.0114403		0.422244	0.00274796		0.354856	0.00638848		0.444873	0.011835
0.294235	0.00114111		0.414782	0.00139144		0.494948	0.0326073		0.494948	0.0643171		0.426331	0.00199351		0.269896	0.00334637		0.376632	0.00300927		0.410854	0.0023688		0.42234	0.00215532		0.38694	0.0102339		0.310246	0.00418919		0.332998	0.00432939		0.359961	0.00247258		0.331442	0.00698272		0.426598	0.00153349		0.358515	0.0038726		0.44946	0.00642784
0.297238	0.000714814		0.419016	0.000745291		0.5	0		0.5	0		0.430683	0.000980002		0.272651	0.00219127		0.380476	0.00172082		0.415048	0.0012579		0.426651	0.00115504		0.390889	0.00571766		0.313413	0.00263801		0.336397	0.00263801		0.363635	0.00142065		0.334825	0.00414907		0.430952	0.000816456		0.362175	0.00227127		0.454048	0.00331347

## Sheet: FIG5
Figure 5A			Figure 5B
Layer	fraction of stable cells		Diamide (mM)	fraction of stable cells
1	0.980497		0	0.90568
2	0.922207		0.5	0.67613
3	0.838435		1	0.42463
4	0.633272		2	0.29298
